# Supplementary material for: Genome-wide analysis of Claviceps paspali: insights into the secretome of the main species causing ergot disease in Paspalum spp
Source: BMC Genomics. 2021 Oct 26;22:766. doi: 10.1186/s12864-021-08077-0 (PMC8549174; doi:10.1186/s12864-021-08077-0)
Supplement: Supplementary file 2 — Additional file S2. Functional annotation of C. paspali isolates PSP. Functional annotation and enriched GO terms of PSP, pathogenicity factors and effector-like proteins in C. paspali isolates. [file 12864_2021_8077_MOESM2_ESM.xlsx]

## Sheet: Table S1
Supplementary Table S1. Summary of secretome and pathogenicity related factors prediction for C. paspali
Condition	Description	ILB388	ILB432	RRC-1481
SSP		244	264	245
Total SCR		123	127	113
	5-10% Cys	117	119	108
	>10% Cys	6	6	5
Conserved effectors motifs		53	63	55
	RxLR	5	6	6
	DEER	0	1	0
	[YW]XC	37	43	36
	RXLX[EDQ]	5	8	7
	[KRHQSA][DENQ]EL	2	6	2
	RSIVEQD	3	6	4
Total PHI-base		56	65	81
	Reduced virulence	36	38	52
	Loss of pathogenicity	2	3	2
	Effector	2	2	2
	Unaffected pathogenicity	16	21	25
Total CAZymes		45	54	46
	PCWDEs	20	23	18
EffectorP		201	208	237

## Sheet: Table S2
Supplementary Table S2. PSP enriched GO term and number of sequences.
Category	GO term	RRC-1481	ILB388	ILB432
Cellular Component	integral component of membrane	--	5	10
	extracellular region	15	5	6
	membrane	--	6	0
	cellular anatomical entity	--	1	1
	cell	--	1	2
Biological Process	carbohydrate metabolic process	35	17	17
	oxidation-reduction process	--	11	7
	proteolysis	23	10	10
	metabolic process	--	5	7
	dephosphorylation	--	4	4
Molecular Function	hydrolase activity	77	20	18
	hydrolase activity, hydrolyzing O-glycosyl compounds	29	14	14
	metal ion binding	--	6	11
	hydrolase activity, acting on glycosyl bonds	30	5	6
	oxidoreductase activity	--	6	5

## Sheet: Table S3
Supplementary Table S3. KEGG Pathways defined for each C. paspali isolate
	ILB432		ILB388		RRC-1481										-		-	-		-	-
Pathways	#Seqs	#Enzs	#Seqs	#Enzs	#Seqs	#Enzs									-		-	-		-	-
Other glycan degradation	3	3	3	3	5	3									-		-	-		-	-
Thiamine metabolism	3	2	2	1	4	3									-		-	-		-	-
Phenylpropanoid biosynthesis	3	2	2	2	3	2									-		-	-		-	-
Starch and sucrose metabolism	3	2	2	2	2	2									-		-	-		-	-
Cyanoamino acid metabolism	2	1	1	1	1	1									-		-	-		-	-
Amino sugar and nucleotide sugar metabolism	2	3	2	2	2	2									-		-	-		-	-
Sphingolipid metabolism	2	3	2	3	2	2									-		-	-		-	-
Drug metabolism - other enzymes	2	2	1	1	2	2									-		-	-		-	-
Pentose and glucuronate interconversions	2	1	3	2	2	2									-		-	-		-	-
Riboflavin metabolism	2	1	2	1	2	1									-		-	-		-	-
Fatty acid elongation	1	1	0	0	0	0									-		-	-		-	-
Glycosphingolipid biosynthesis - ganglio series	1	1	1	1	1	1									-		-	-		-	-
Purine metabolism	1	2	0	0	1	1									-		-	-		-	-
Nitrotoluene degradation	1	1	0	0	1	1									-		-	-		-	-
Galactose metabolism	1	1	1	1	1	1									-		-	-		-	-
Caffeine metabolism	1	1	0	0	1	1									-		-	-		-	-
N-Glycan biosynthesis	0	0	1	1	1	1									-		-	-		-	-
Various types of N-glycan biosynthesis	0	0	1	1	0	0									-		-	-		-	-
Glycosaminoglycan degradation	1	1	1	1	1	1									-		-	-		-	-
Total	31	28	25	23	32	27									-		-	-		-	-
															-		-	-		-	-
															-		-	-		-	-
															-		-	-		-	-
															-		-	-		-	-
															-		-	-		-	-
															-		-	-		-	-
															-		-	-		-	-
															-		-	-		-	-
															-		-	-		-	-
															-		-	-		-	-
															-		-	-		-	-
															-		-	-		-	-
															-		-	-		-	-
															-		-	-		-	-
															-		-	-		-	-
															-		-	-		-	-
															-		-	-		-	-
															-		-	-		-	-
															-		-	-		-	-
															-		-	-		-	-
															-		-	-		-	-
															-		-	-		-	-
															-		-	-		-	-
															-		-	-		-	-
															-		-	-		-	-
															-		-	-		-	-
1															-		-	-		-	-
1															-		-	-		-	-
															-		-	-		-	-
															-		-	-		-	-
															-		-	-		-	-
															-		-	-		-	-
															-		-	-		-	-
															-		-	-		-	-
															-		-	-		-	-
															-		-	-		-	-
															-		-	-		-	-
															-		-	-		-	-

## Sheet: Table S4
Supplementary Table S4. ILB432 effector like protein enriched GO terms.
Category	GO term	Description
Biological Process	GO:0005975	carbohydrate metabolic process
	GO:0005976	polysaccharide metabolic process
	GO:0000272	polysaccharide catabolic process
	GO:0044264	cellular polysaccharide metabolic process
	GO:0010383	cell wall polysaccharide metabolic process
	GO:0044036	cell wall macromolecule metabolic process
	GO:0016998	cell wall macromolecule catabolic process
	GO:0045493	xylan catabolic process
	GO:0045491	xylan metabolic process
	GO:0010410	hemicellulose metabolic process
	GO:0044347	cell wall polysaccharide catabolic process
	GO:0016052	carbohydrate catabolic process
	GO:0071554	cell wall organization or biogenesis
Cellular Component	GO:0005576	extracellular region
Molecular Function	GO:0004553	hydrolase activity, hydrolyzing O-glycosyl compounds
	GO:0016798	hydrolase activity, acting on glycosyl bonds
	GO:0016787	hydrolase activity
	GO:0016825	hydrolase activity, acting on acid phosphorus-nitrogen bonds
	GO:0008236	serine-type peptidase activity
	GO:0017171	serine hydrolase activity
	GO:0004650	polygalacturonase activity
	GO:0008233	peptidase activity
	GO:0070011	peptidase activity, acting on L-amino acid peptides
	GO:0004180	carboxypeptidase activity
	GO:0004190	aspartic-type endopeptidase activity
	GO:0070001	aspartic-type peptidase activity
