# Supplementary material for: Genome-wide analysis of Claviceps paspali: insights into the secretome of the main species causing ergot disease in Paspalum spp
Source: BMC Genomics. 2021 Oct 26;22:766. doi: 10.1186/s12864-021-08077-0 (PMC8549174; doi:10.1186/s12864-021-08077-0)
Supplement: Supplementary file 3 — Additional file S3. Effector motif [YW] xC in proteins of C. paspali isolates. Detailed description of results based in FIMO motif search of [YW] xC motif in C. paspali proteins. [file 12864_2021_8077_MOESM3_ESM.xlsx]

## Sheet: Table S1
Supplementary Table S1. Summary results of scan for the [YW]xC motif in C. paspali isolates
	Secretome		Proteome
	n	%	n	%
RRC-1481	55	15.1099	309	3.49943
ILB388	37	9.97305	289	3.27293
ILB432	43	10.5134	280	3.17101
n: number of sequences
% : porcentage of sequences in the query group
