# Supplementary material for: Genome-wide analysis of Claviceps paspali: insights into the secretome of the main species causing ergot disease in Paspalum spp
Source: BMC Genomics. 2021 Oct 26;22:766. doi: 10.1186/s12864-021-08077-0 (PMC8549174; doi:10.1186/s12864-021-08077-0)
Supplement: Supplementary file 4 — Additional file S4. CAZyme present in each predicted secretome of five Claviceps isolates. Detailed results of dbCAN2 search of CAZymes based on the predicted secretome of each of the five isolates of Claviceps spp. compared in this study. [file 12864_2021_8077_MOESM4_ESM.xlsx]

## Sheet: dbCAN_results
Supplementary Table S1. Summary of CAZyme present in each predicted secretome of Claviceps species used in this study
	C. paspali
CAZyme	RRC-1481	ILB432	ILB360	C. purpurea	C. fusiformis
GH	37	31	32	71	40
AA	5	6	8	9	8
CE	3	5	4	5	4
GT	0	2	1	1	1
Supplementary Table S2 . Detailed results of dbCAN2 based on the predicted secretome of each Claviceps species compared.
	C. paspali
CAZyme	RRC-1481	ILB388	ILB432	C. purpurea 20.1	C.fusiformis PRL 1980	PCWDEs	Target degradation
GH 2	2	1	2	1	0	No	β-glycans
GH 3	2	1	2	6	2	Yes	β-glycans+cellulose
GH 5	1	0	1	2	2	Yes	β-glycans
GH 6	0	0	0	0	1	Yes	Cellulose
GH 7	1	1	1	1	0	Yes	Cellulose
GH 10	0	1	1	1	1	Yes	Hemicellulose
GH11	0	0	0	1	1	Yes	Hemicellulose
GH12	0	0	0	1	0	Yes	Cellulose
GH 13	0	0	0	0	1	No	α-glucans
GH 15	1	0	0	1	0	No	α-glucans
GH 16	4	4	4	6	4	Yes	β-glycans+cellulose
GH 17	1	0	1	2	1	No	β-1,3-glucan
GH 18	2	2	1	5	4	No	chitin
GH 20	0	0	0	1	0	No	chitin
GH 27	0	0	0	1	0	No	Hemicellulose
GH 28	2	4	4	5	3	Yes	pectin
GH 30	1	1	1	1	0	Yes
GH 31	0	1	0	2	1	No	Hemicellulose
GH 32	1	0	1	6	1	No	sucrose/inulin
GH 35	1	1	1	1	1	No	Hemicellulose
GH 37	1	0	0	2	0	No	trehalose
GH 43	4	5	5	4	3	Yes	pectin+hemicellulose
GH 47	2	1	0	6	0	No	N-/O-glycans
GH 54	1	1	1	1	1	Yes	Hemicellulose
GH 55	3	3	2	1	2	No	β-1,3-glucan
GH 62	1	1	1	0	1	Yes	Hemicellulose
GH 63	0	0	0	0	1	No	N-glycans
GH 64	1	1	1	1	1	No	β-1,3-glucan
GH 75	0	1	1	1	1	No	chitin
GH76	0	0	1	2	0	No	chitin
GH 89	0	0	0	0	1	No
GH 92	1	1	2	3	1	No
GH 93	0	0	0	1	1	No	Hemicellulose
GH 125	2	0	1	2	1	No	N-glycans
GH 128	0	0	0	1	1	No
GH 131	1	0	1	0	0	No
GH 132	1	1	1	1	2	No
GH 152	0	0	0	1	0	No
AA2	1	1	1	1	0	No
AA3	0	1	1	2	2	No
AA5	1	2	0	1	1	No
AA9	1	1	1	1	1	Yes
AA11	2	2	2	4	3	No
AA12	0	1	1	0	1	No
CE3	0	1	0	0	0	No
CE4	1	2	2	2	1	No
CE 5	0	0	1	1	1	No
CE 8	1	1	1	1	1	No
CE 16	1	1	1	1	1	No
GT 15	0	1	1	0	0	No
GT 32	0	0	0	1	0	No
GT 90	0	0	1	0	0	No
PCWDE total	18	20	22	30	21
