# Supplementary material for: Genome-wide analysis of Claviceps paspali: insights into the secretome of the main species causing ergot disease in Paspalum spp
Source: BMC Genomics. 2021 Oct 26;22:766. doi: 10.1186/s12864-021-08077-0 (PMC8549174; doi:10.1186/s12864-021-08077-0)
Supplement: Supplementary file 5 — Additional file S5. Closeness of coding genes in C. paspali isolates to repeated sequences. Closeness of secreted coding genes and other genes annotate to repeated sequences in genomes of C. paspali isolates ILB388 and ILB432 [file 12864_2021_8077_MOESM5_ESM.xlsx]

## Sheet: Table S1
Supplementary Table S1. Summary in porcentaje of the annotation of repeated sequences in C. paspali genomes
Order	Superfamily	Isolate
		ILB388	ILB432	RRC-1481
SINEs		0	0	0
	ALUs	0	0	0
	MIRs	0	0	0
LINEs		2.62	0.05	0.03
	LINE1	0	0	0
	LINE2	0	0	0
	L3/CR1	0	0.01	0.01
LTR elements		14.26	15.61	14.57
	ERVL	0	0	0
	ERVL-MaLRs	0	0	0
	ERV_classI	0	0	0
	ERV_classII	0	0	0
DNA elements		0.29	0.27	0.2
	hAT-Charlie	0	0	0
	TcMar-Tigger	0	0	0
Unclassified		0.94	1.73	3.28
Total interspersed		18.11	17.66	18.08
Small RNA		0	0	0
Satellites:		0	0	0
Simple repeats		4.17	3.97	3.59
Low complexity		0.72	0.71	0.72
Total		23	22.34	22.39

## Sheet: Table S2
Supplementary Table S2. Clossenes in Mb of secreted coding genes and other genes annotate to repeated sequences in C. paspali genomes
	Clossenes to TE (kbp)
	ILB388	ILB432
Others	23.3423	17.5372
Secreted	19.6516	15.1518
	Mann Whitney test
	ILB388	ILB432
P value	< 0,0001	< 0,0001
Exact or approximate P value?	Gaussian Approximation	Gaussian Approximation
P value summary	***	***
Are medians signif. different? (P < 0.05)	Yes	Yes
One- or two-tailed P value?	Two-tailed	Two-tailed
Sum of ranks in column A,B	30764002 , 1312043	3,247e+007 , 1,492e+006
Mann-Whitney U	1243000	1408000

## Sheet: Table S3
Supplementary Table S3. Clossenes in Mb of secreted coding genes and other genes annotate to LTR sequences in C. paspali genomes
	Clossenes to LTR (kbp)
	ILB388	ILB432
Others	62.84	36.5133
Secreted	58.8597	30.6958
	Mann Whitney test
	ILB388	ILB432
P value	0.0931	< 0,0001
Exact or approximate P value?	Gaussian Approximation	Gaussian Approximation
P value summary	ns	***
Are medians signif. different? (P < 0.05)	No	Yes
One- or two-tailed P value?	Two-tailed	Two-tailed
Sum of ranks in column A,B	945449 , 20535286	925944 , 20548237
Mann-Whitney U	898784	872643
