# Supplementary material for: Genome-wide analysis of Claviceps paspali: insights into the secretome of the main species causing ergot disease in Paspalum spp
Source: BMC Genomics. 2021 Oct 26;22:766. doi: 10.1186/s12864-021-08077-0 (PMC8549174; doi:10.1186/s12864-021-08077-0)
Supplement: Supplementary file 6 — Additional file S6. Orthofinder results in C. paspali isolates. Orthofinder results based on the PSP of each C. paspali isolate used in this study [file 12864_2021_8077_MOESM6_ESM.xlsx]

## Sheet: Table S1
Supplementary Table S1. Orthofinder results of C. paspali strains probable secreted proteins
	ILB388	RRC1481	ILB432
Core	223	245	283
At least 2 strains	64	76	81
Strain-specific	0	0	4
Unnasigned	26	19	28

## Sheet: Table S2
Supplementary Table S2. Summary of orthogroups and number of sequences detected by Orthofinder in the C. paspali strains predicted secretome
	C. paspali
Orthogroup	ILB388	RRC1481	ILB432
OG0000244	1	1	0
OG0000250	1	1	0
OG0000256	1	1	0
OG0000258	1	1	0
OG0000261	1	1	0
OG0000266	1	1	0
OG0000268	1	1	0
OG0000273	1	1	0
OG0000275	1	1	0
OG0000285	1	1	0
OG0000296	1	1	0
OG0000297	1	1	0
OG0000048	3	1	0
OG0000221	1	2	0
OG0000005	2	6	0
OG0000243	1	0	1
OG0000245	1	0	1
OG0000246	1	0	1
OG0000247	1	0	1
OG0000248	1	0	1
OG0000249	1	0	1
OG0000251	1	0	1
OG0000252	1	0	1
OG0000253	1	0	1
OG0000254	1	0	1
OG0000255	1	0	1
OG0000257	1	0	1
OG0000259	1	0	1
OG0000260	1	0	1
OG0000262	1	0	1
OG0000263	1	0	1
OG0000264	1	0	1
OG0000265	1	0	1
OG0000267	1	0	1
OG0000269	1	0	1
OG0000270	1	0	1
OG0000271	1	0	1
OG0000272	1	0	1
OG0000274	1	0	1
OG0000276	1	0	1
OG0000277	1	0	1
OG0000278	1	0	1
OG0000279	1	0	1
OG0000280	1	0	1
OG0000281	1	0	1
OG0000282	1	0	1
OG0000283	1	0	1
OG0000284	1	0	1
OG0000286	1	0	1
OG0000287	1	0	1
OG0000288	1	0	1
OG0000289	1	0	1
OG0000290	1	0	1
OG0000291	1	0	1
OG0000292	1	0	1
OG0000293	1	0	1
OG0000294	1	0	1
OG0000295	1	0	1
OG0000298	1	0	1
OG0000299	1	0	1
OG0000300	1	0	1
OG0000301	1	0	1
OG0000117	2	0	1
OG0000302	0	1	1
OG0000303	0	1	1
OG0000304	0	1	1
OG0000305	0	1	1
OG0000306	0	1	1
OG0000307	0	1	1
OG0000308	0	1	1
OG0000309	0	1	1
OG0000310	0	1	1
OG0000311	0	1	1
OG0000312	0	1	1
OG0000313	0	1	1
OG0000314	0	1	1
OG0000315	0	1	1
OG0000316	0	1	1
OG0000317	0	1	1
OG0000318	0	1	1
OG0000319	0	1	1
OG0000320	0	1	1
OG0000321	0	1	1
OG0000322	0	1	1
OG0000323	0	1	1
OG0000324	0	1	1
OG0000325	0	1	1
OG0000326	0	1	1
OG0000327	0	1	1
OG0000328	0	1	1
OG0000329	0	1	1
OG0000330	0	1	1
OG0000331	0	1	1
OG0000332	0	1	1
OG0000333	0	1	1
OG0000334	0	1	1
OG0000335	0	1	1
OG0000336	0	1	1
OG0000337	0	1	1
OG0000338	0	1	1
OG0000339	0	1	1
OG0000340	0	1	1
OG0000341	0	1	1
OG0000342	0	1	1
OG0000050	1	1	1
OG0000051	1	1	1
OG0000052	1	1	1
OG0000053	1	1	1
OG0000054	1	1	1
OG0000055	1	1	1
OG0000056	1	1	1
OG0000057	1	1	1
OG0000058	1	1	1
OG0000059	1	1	1
OG0000060	1	1	1
OG0000061	1	1	1
OG0000062	1	1	1
OG0000063	1	1	1
OG0000064	1	1	1
OG0000065	1	1	1
OG0000066	1	1	1
OG0000067	1	1	1
OG0000068	1	1	1
OG0000069	1	1	1
OG0000070	1	1	1
OG0000071	1	1	1
OG0000072	1	1	1
OG0000073	1	1	1
OG0000074	1	1	1
OG0000075	1	1	1
OG0000076	1	1	1
OG0000077	1	1	1
OG0000078	1	1	1
OG0000079	1	1	1
OG0000080	1	1	1
OG0000081	1	1	1
OG0000082	1	1	1
OG0000083	1	1	1
OG0000084	1	1	1
OG0000085	1	1	1
OG0000086	1	1	1
OG0000087	1	1	1
OG0000088	1	1	1
OG0000089	1	1	1
OG0000090	1	1	1
OG0000091	1	1	1
OG0000092	1	1	1
OG0000093	1	1	1
OG0000094	1	1	1
OG0000095	1	1	1
OG0000096	1	1	1
OG0000097	1	1	1
OG0000098	1	1	1
OG0000099	1	1	1
OG0000100	1	1	1
OG0000101	1	1	1
OG0000102	1	1	1
OG0000103	1	1	1
OG0000104	1	1	1
OG0000105	1	1	1
OG0000106	1	1	1
OG0000107	1	1	1
OG0000108	1	1	1
OG0000109	1	1	1
OG0000110	1	1	1
OG0000111	1	1	1
OG0000112	1	1	1
OG0000113	1	1	1
OG0000114	1	1	1
OG0000115	1	1	1
OG0000116	1	1	1
OG0000118	1	1	1
OG0000119	1	1	1
OG0000120	1	1	1
OG0000121	1	1	1
OG0000122	1	1	1
OG0000123	1	1	1
OG0000124	1	1	1
OG0000125	1	1	1
OG0000126	1	1	1
OG0000127	1	1	1
OG0000128	1	1	1
OG0000129	1	1	1
OG0000130	1	1	1
OG0000131	1	1	1
OG0000132	1	1	1
OG0000133	1	1	1
OG0000134	1	1	1
OG0000135	1	1	1
OG0000136	1	1	1
OG0000137	1	1	1
OG0000138	1	1	1
OG0000139	1	1	1
OG0000140	1	1	1
OG0000141	1	1	1
OG0000142	1	1	1
OG0000143	1	1	1
OG0000144	1	1	1
OG0000145	1	1	1
OG0000146	1	1	1
OG0000147	1	1	1
OG0000148	1	1	1
OG0000149	1	1	1
OG0000150	1	1	1
OG0000151	1	1	1
OG0000152	1	1	1
OG0000153	1	1	1
OG0000154	1	1	1
OG0000155	1	1	1
OG0000156	1	1	1
OG0000157	1	1	1
OG0000158	1	1	1
OG0000159	1	1	1
OG0000160	1	1	1
OG0000161	1	1	1
OG0000162	1	1	1
OG0000163	1	1	1
OG0000164	1	1	1
OG0000165	1	1	1
OG0000166	1	1	1
OG0000167	1	1	1
OG0000168	1	1	1
OG0000169	1	1	1
OG0000170	1	1	1
OG0000171	1	1	1
OG0000172	1	1	1
OG0000173	1	1	1
OG0000174	1	1	1
OG0000175	1	1	1
OG0000176	1	1	1
OG0000177	1	1	1
OG0000178	1	1	1
OG0000179	1	1	1
OG0000180	1	1	1
OG0000181	1	1	1
OG0000182	1	1	1
OG0000183	1	1	1
OG0000184	1	1	1
OG0000185	1	1	1
OG0000186	1	1	1
OG0000187	1	1	1
OG0000188	1	1	1
OG0000189	1	1	1
OG0000190	1	1	1
OG0000191	1	1	1
OG0000192	1	1	1
OG0000193	1	1	1
OG0000194	1	1	1
OG0000195	1	1	1
OG0000196	1	1	1
OG0000197	1	1	1
OG0000198	1	1	1
OG0000199	1	1	1
OG0000200	1	1	1
OG0000201	1	1	1
OG0000202	1	1	1
OG0000203	1	1	1
OG0000204	1	1	1
OG0000205	1	1	1
OG0000206	1	1	1
OG0000207	1	1	1
OG0000208	1	1	1
OG0000209	1	1	1
OG0000210	1	1	1
OG0000211	1	1	1
OG0000212	1	1	1
OG0000213	1	1	1
OG0000214	1	1	1
OG0000215	1	1	1
OG0000216	1	1	1
OG0000217	1	1	1
OG0000218	1	1	1
OG0000219	1	1	1
OG0000220	1	1	1
OG0000222	1	1	1
OG0000223	1	1	1
OG0000224	1	1	1
OG0000225	1	1	1
OG0000226	1	1	1
OG0000227	1	1	1
OG0000228	1	1	1
OG0000229	1	1	1
OG0000230	1	1	1
OG0000231	1	1	1
OG0000232	1	1	1
OG0000233	1	1	1
OG0000234	1	1	1
OG0000235	1	1	1
OG0000236	1	1	1
OG0000237	1	1	1
OG0000033	2	1	1
OG0000034	2	1	1
OG0000035	2	1	1
OG0000038	2	1	1
OG0000039	2	1	1
OG0000041	2	1	1
OG0000043	2	1	1
OG0000047	2	1	1
OG0000026	3	1	1
OG0000239	0	2	1
OG0000240	0	2	1
OG0000241	0	2	1
OG0000242	0	2	1
OG0000032	1	2	1
OG0000036	1	2	1
OG0000044	1	2	1
OG0000045	1	2	1
OG0000046	1	2	1
OG0000021	2	2	1
OG0000029	2	2	1
OG0000020	3	2	1
OG0000343	0	0	2
OG0000344	0	0	2
OG0000238	0	1	2
OG0000030	1	1	2
OG0000031	1	1	2
OG0000037	1	1	2
OG0000040	1	1	2
OG0000042	1	1	2
OG0000049	1	1	2
OG0000022	2	1	2
OG0000023	2	1	2
OG0000027	2	1	2
OG0000018	3	1	2
OG0000024	1	2	2
OG0000025	1	2	2
OG0000028	1	2	2
OG0000014	2	2	2
OG0000015	2	2	2
OG0000016	2	2	2
OG0000017	2	2	2
OG0000019	2	2	2
OG0000008	4	2	2
OG0000013	1	2	3
OG0000010	2	2	3
OG0000007	3	2	3
OG0000002	4	2	3
OG0000011	1	3	3
OG0000006	2	3	3
OG0000001	3	3	3
OG0000003	2	4	3
OG0000012	2	1	4
OG0000004	2	2	4
OG0000009	2	2	4
OG0000000	5	4	5
