# Supplementary material for: Genome-wide analysis of Claviceps paspali: insights into the secretome of the main species causing ergot disease in Paspalum spp
Source: BMC Genomics. 2021 Oct 26;22:766. doi: 10.1186/s12864-021-08077-0 (PMC8549174; doi:10.1186/s12864-021-08077-0)
Supplement: Supplementary file 7 — Additional file S7. Secretome and pathogenicity factors predicted in Claviceps spp. Summary of secretome and pathogenicity factors predicted in isolates of C. purpurea and C. fusiformis. [file 12864_2021_8077_MOESM7_ESM.xlsx]

## Sheet: Table S1
Supplementary Table S1. Summary of secretome and pathogenicity factors prediction for Claviceps spp.
		C. purpurea Cp20.1	C. fusiformis PRL-1980
Total proteins		9863	9976
PCSP (% of total proteome)		494(5.0%)	391(3.9%)
SSP		247	220
Total SCR		100	76
	5-10% Cys	98	68
	>10% Cys	2	8
Conserved effectors motifs		90	61
	RxLR	8	10
	DEER	1	2
	[YW]XC	49	39
	RXLX[EDQ]	14	9
	[KRHQSA][DENQ]EL	6	4
	RSIVEQD	22	7
Total PHI-base		171	94
	Reduced virulence	77	53
	Loss of pathogenicity	6	3
	Effector	10	7
	Unaffected pathogenicity	53	28
Total CAZymes		85	52
	PCWDEs	30	21
