# Supplementary material for: Genome-wide analysis of Claviceps paspali: insights into the secretome of the main species causing ergot disease in Paspalum spp
Source: BMC Genomics. 2021 Oct 26;22:766. doi: 10.1186/s12864-021-08077-0 (PMC8549174; doi:10.1186/s12864-021-08077-0)
Supplement: Supplementary file 8 — Additional file S8. Orthofinder results based on Claviceps species PSP. Orthofinder results based on the PSP of C. purpurea and C. fusiformis isolates used in this study [file 12864_2021_8077_MOESM8_ESM.xlsx]

## Sheet: Table S1
Supplementary Table S1. Orthofinder results of Claviceps species probable secreted proteins
	C. fusiformis	C. purpurea	C. paspali
Core	164	199	200
At least 2 species	106	174	133
Specie-specific	44	50	327
Unnasigned	77	71	69

## Sheet: Table S2
Supplementary Table S2. Summary of orthogroups and number of sequences detected by Orthofinder in the different predicted secretome of each Claviceps species used in this study
Orthogroup	C. fusiformis PLR 1980	C. purpurea 20.1	C. paspali (pan-secretome)
OG0000254	2	0	0
OG0000280	2	0	0
OG0000139	3	0	0
OG0000065	4	0	0
OG0000044	5	0	0
OG0000007	12	0	0
OG0000005	16	0	0
OG0000234	1	1	0
OG0000235	1	1	0
OG0000236	1	1	0
OG0000237	1	1	0
OG0000239	1	1	0
OG0000246	1	1	0
OG0000247	1	1	0
OG0000248	1	1	0
OG0000250	1	1	0
OG0000251	1	1	0
OG0000256	1	1	0
OG0000259	1	1	0
OG0000260	1	1	0
OG0000261	1	1	0
OG0000264	1	1	0
OG0000266	1	1	0
OG0000267	1	1	0
OG0000268	1	1	0
OG0000269	1	1	0
OG0000270	1	1	0
OG0000271	1	1	0
OG0000273	1	1	0
OG0000274	1	1	0
OG0000275	1	1	0
OG0000276	1	1	0
OG0000278	1	1	0
OG0000281	1	1	0
OG0000282	1	1	0
OG0000284	1	1	0
OG0000285	1	1	0
OG0000286	1	1	0
OG0000288	1	1	0
OG0000289	1	1	0
OG0000290	1	1	0
OG0000292	1	1	0
OG0000295	1	1	0
OG0000297	1	1	0
OG0000298	1	1	0
OG0000126	2	1	0
OG0000173	2	1	0
OG0000192	2	1	0
OG0000202	2	1	0
OG0000302	0	2	0
OG0000305	0	2	0
OG0000309	0	2	0
OG0000312	0	2	0
OG0000318	0	2	0
OG0000325	0	2	0
OG0000340	0	2	0
OG0000182	1	2	0
OG0000090	2	2	0
OG0000100	2	2	0
OG0000213	0	3	0
OG0000215	0	3	0
OG0000216	0	3	0
OG0000219	0	3	0
OG0000104	1	3	0
OG0000112	0	4	0
OG0000045	1	4	0
OG0000056	0	5	0
OG0000057	0	5	0
OG0000026	1	6	0
OG0000016	1	8	0
OG0000011	0	10	0
OG0000000	2	28	0
OG0000233	1	0	1
OG0000238	1	0	1
OG0000240	1	0	1
OG0000241	1	0	1
OG0000242	1	0	1
OG0000243	1	0	1
OG0000244	1	0	1
OG0000245	1	0	1
OG0000249	1	0	1
OG0000252	1	0	1
OG0000253	1	0	1
OG0000255	1	0	1
OG0000257	1	0	1
OG0000258	1	0	1
OG0000262	1	0	1
OG0000263	1	0	1
OG0000265	1	0	1
OG0000272	1	0	1
OG0000277	1	0	1
OG0000279	1	0	1
OG0000283	1	0	1
OG0000287	1	0	1
OG0000291	1	0	1
OG0000293	1	0	1
OG0000294	1	0	1
OG0000296	1	0	1
OG0000125	2	0	1
OG0000167	2	0	1
OG0000097	3	0	1
OG0000299	0	1	1
OG0000300	0	1	1
OG0000301	0	1	1
OG0000303	0	1	1
OG0000304	0	1	1
OG0000306	0	1	1
OG0000307	0	1	1
OG0000308	0	1	1
OG0000310	0	1	1
OG0000311	0	1	1
OG0000313	0	1	1
OG0000314	0	1	1
OG0000315	0	1	1
OG0000316	0	1	1
OG0000317	0	1	1
OG0000319	0	1	1
OG0000320	0	1	1
OG0000321	0	1	1
OG0000322	0	1	1
OG0000323	0	1	1
OG0000324	0	1	1
OG0000326	0	1	1
OG0000327	0	1	1
OG0000328	0	1	1
OG0000329	0	1	1
OG0000330	0	1	1
OG0000331	0	1	1
OG0000332	0	1	1
OG0000333	0	1	1
OG0000334	0	1	1
OG0000335	0	1	1
OG0000336	0	1	1
OG0000337	0	1	1
OG0000338	0	1	1
OG0000339	0	1	1
OG0000341	0	1	1
OG0000342	0	1	1
OG0000343	0	1	1
OG0000344	0	1	1
OG0000345	0	1	1
OG0000123	1	1	1
OG0000127	1	1	1
OG0000128	1	1	1
OG0000129	1	1	1
OG0000130	1	1	1
OG0000131	1	1	1
OG0000132	1	1	1
OG0000133	1	1	1
OG0000134	1	1	1
OG0000135	1	1	1
OG0000137	1	1	1
OG0000138	1	1	1
OG0000140	1	1	1
OG0000141	1	1	1
OG0000142	1	1	1
OG0000143	1	1	1
OG0000145	1	1	1
OG0000146	1	1	1
OG0000147	1	1	1
OG0000148	1	1	1
OG0000149	1	1	1
OG0000150	1	1	1
OG0000151	1	1	1
OG0000152	1	1	1
OG0000153	1	1	1
OG0000154	1	1	1
OG0000156	1	1	1
OG0000157	1	1	1
OG0000158	1	1	1
OG0000159	1	1	1
OG0000160	1	1	1
OG0000161	1	1	1
OG0000162	1	1	1
OG0000163	1	1	1
OG0000164	1	1	1
OG0000165	1	1	1
OG0000166	1	1	1
OG0000169	1	1	1
OG0000170	1	1	1
OG0000171	1	1	1
OG0000172	1	1	1
OG0000174	1	1	1
OG0000175	1	1	1
OG0000176	1	1	1
OG0000177	1	1	1
OG0000178	1	1	1
OG0000179	1	1	1
OG0000180	1	1	1
OG0000181	1	1	1
OG0000183	1	1	1
OG0000184	1	1	1
OG0000185	1	1	1
OG0000186	1	1	1
OG0000187	1	1	1
OG0000188	1	1	1
OG0000189	1	1	1
OG0000190	1	1	1
OG0000191	1	1	1
OG0000193	1	1	1
OG0000194	1	1	1
OG0000195	1	1	1
OG0000196	1	1	1
OG0000197	1	1	1
OG0000198	1	1	1
OG0000199	1	1	1
OG0000203	1	1	1
OG0000204	1	1	1
OG0000205	1	1	1
OG0000207	1	1	1
OG0000208	1	1	1
OG0000209	1	1	1
OG0000210	1	1	1
OG0000211	1	1	1
OG0000212	1	1	1
OG0000069	2	1	1
OG0000079	2	1	1
OG0000080	2	1	1
OG0000055	3	1	1
OG0000218	0	2	1
OG0000220	0	2	1
OG0000077	1	2	1
OG0000081	1	2	1
OG0000083	1	2	1
OG0000088	1	2	1
OG0000092	1	2	1
OG0000094	1	2	1
OG0000101	1	2	1
OG0000102	1	2	1
OG0000106	1	2	1
OG0000108	1	2	1
OG0000111	1	2	1
OG0000115	0	3	1
OG0000054	1	3	1
OG0000027	1	5	1
OG0000030	0	6	1
OG0000018	1	6	1
OG0000015	2	6	1
OG0000010	0	9	1
OG0000346	0	0	2
OG0000347	0	0	2
OG0000348	0	0	2
OG0000349	0	0	2
OG0000350	0	0	2
OG0000351	0	0	2
OG0000352	0	0	2
OG0000353	0	0	2
OG0000354	0	0	2
OG0000355	0	0	2
OG0000356	0	0	2
OG0000357	0	0	2
OG0000358	0	0	2
OG0000359	0	0	2
OG0000360	0	0	2
OG0000361	0	0	2
OG0000362	0	0	2
OG0000363	0	0	2
OG0000364	0	0	2
OG0000365	0	0	2
OG0000366	0	0	2
OG0000367	0	0	2
OG0000368	0	0	2
OG0000369	0	0	2
OG0000370	0	0	2
OG0000371	0	0	2
OG0000372	0	0	2
OG0000373	0	0	2
OG0000374	0	0	2
OG0000375	0	0	2
OG0000376	0	0	2
OG0000377	0	0	2
OG0000378	0	0	2
OG0000379	0	0	2
OG0000380	0	0	2
OG0000381	0	0	2
OG0000382	0	0	2
OG0000383	0	0	2
OG0000124	1	0	2
OG0000136	1	0	2
OG0000144	1	0	2
OG0000155	1	0	2
OG0000168	1	0	2
OG0000200	1	0	2
OG0000201	1	0	2
OG0000206	1	0	2
OG0000064	2	0	2
OG0000214	0	1	2
OG0000217	0	1	2
OG0000221	0	1	2
OG0000222	0	1	2
OG0000223	0	1	2
OG0000224	0	1	2
OG0000066	1	1	2
OG0000067	1	1	2
OG0000068	1	1	2
OG0000070	1	1	2
OG0000071	1	1	2
OG0000072	1	1	2
OG0000073	1	1	2
OG0000074	1	1	2
OG0000075	1	1	2
OG0000076	1	1	2
OG0000078	1	1	2
OG0000082	1	1	2
OG0000085	1	1	2
OG0000086	1	1	2
OG0000087	1	1	2
OG0000089	1	1	2
OG0000091	1	1	2
OG0000093	1	1	2
OG0000095	1	1	2
OG0000096	1	1	2
OG0000098	1	1	2
OG0000099	1	1	2
OG0000103	1	1	2
OG0000105	1	1	2
OG0000107	1	1	2
OG0000109	1	1	2
OG0000110	1	1	2
OG0000046	2	1	2
OG0000048	2	1	2
OG0000052	2	1	2
OG0000025	4	1	2
OG0000113	0	2	2
OG0000114	0	2	2
OG0000116	0	2	2
OG0000050	1	2	2
OG0000051	1	2	2
OG0000053	1	2	2
OG0000032	2	2	2
OG0000024	3	2	2
OG0000034	1	3	2
OG0000038	1	3	2
OG0000029	2	3	2
OG0000017	3	3	2
OG0000028	1	4	2
OG0000012	1	6	2
OG0000225	0	0	3
OG0000226	0	0	3
OG0000227	0	0	3
OG0000228	0	0	3
OG0000229	0	0	3
OG0000230	0	0	3
OG0000231	0	0	3
OG0000232	0	0	3
OG0000084	1	0	3
OG0000047	1	1	3
OG0000037	2	1	3
OG0000058	0	2	3
OG0000035	1	2	3
OG0000036	1	2	3
OG0000023	2	2	3
OG0000013	3	3	3
OG0000014	3	3	3
OG0000117	0	0	4
OG0000118	0	0	4
OG0000119	0	0	4
OG0000120	0	0	4
OG0000121	0	0	4
OG0000122	0	0	4
OG0000049	1	0	4
OG0000033	1	1	4
OG0000059	0	0	5
OG0000060	0	0	5
OG0000061	0	0	5
OG0000062	0	0	5
OG0000063	0	0	5
OG0000039	1	0	5
OG0000040	0	0	6
OG0000041	0	0	6
OG0000042	0	0	6
OG0000043	0	0	6
OG0000019	0	2	6
OG0000031	0	0	7
OG0000020	0	0	8
OG0000021	0	0	8
OG0000022	0	0	8
OG0000009	0	0	11
OG0000008	0	0	12
OG0000006	0	0	14
OG0000004	0	0	18
OG0000003	0	0	21
OG0000002	0	0	23
OG0000001	0	0	24
