# Supplementary material for: Genome-wide analysis of Claviceps paspali: insights into the secretome of the main species causing ergot disease in Paspalum spp
Source: BMC Genomics. 2021 Oct 26;22:766. doi: 10.1186/s12864-021-08077-0 (PMC8549174; doi:10.1186/s12864-021-08077-0)
Supplement: Supplementary file 9 — Additional file S9. Expression results during infection process of C. paspali in P. dilatatum stigma-style. Mapping results, gene ID, and expression values in TPM of all the protein coding genes present in C. paspali ILB432 [file 12864_2021_8077_MOESM9_ESM.xlsx]

## Sheet: Table S1
Supplementary Table S1. Summary of read mapping to ILB432 genome
	Total reads	Uniquely mapped reads	Multiple mapping	Unnmapped reads
1 dpi_rep1	15849188	2953580 / 18,63%	8784 / 0,05%	12886975 / 81,31%
1 dpi_rep2	6674720	1199531 / 17.97%	3871 / 0,05%	5471268 / 81,97%
4 dpi_rep1	101241140	51901825 / 51,266%	129000 / 0,12%	49213318 / 48,61%
4 dpi_rep2	61063640	22797198 / 37,33%	62734 / 0,10%	38201413 / 62,56%

## Sheet: Table S2. Expression secretome
Supplementary Table S2. CpILB432_gene ID and expresion values in TPM of all ILB432 PSCP .
	1 dpi		4 dpi
Gene ID	Mean TPM	Expression category	Mean TPM	Expression category
CpILB432_gene_02965	n/a	n/a	49.9133	Medium
CpILB432_gene_01882	n/a	n/a	52.4333	Medium
CpILB432_gene_01637	n/a	n/a	60.3533	Medium
CpILB432_gene_03626	n/a	n/a	251.34	Medium
CpILB432_gene_00589	n/a	n/a	n/a	n/a
CpILB432_gene_02033	n/a	n/a	n/a	n/a
CpILB432_gene_02780	n/a	n/a	n/a	n/a
CpILB432_gene_03321	n/a	n/a	n/a	n/a
CpILB432_gene_04510	n/a	n/a	n/a	n/a
CpILB432_gene_04511	n/a	n/a	n/a	n/a
CpILB432_gene_04512	n/a	n/a	n/a	n/a
CpILB432_gene_05159	n/a	n/a	n/a	n/a
CpILB432_gene_06449	n/a	n/a	n/a	n/a
CpILB432_gene_07284	n/a	n/a	n/a	n/a
CpILB432_gene_07480	n/a	n/a	n/a	n/a
CpILB432_gene_00764	n/a	n/a	n/a	n/a
CpILB432_gene_02200	n/a	n/a	n/a	n/a
CpILB432_gene_03937	n/a	n/a	n/a	n/a
CpILB432_gene_03274	n/a	n/a	n/a	n/a
CpILB432_gene_06386	n/a	n/a	n/a	n/a
CpILB432_gene_00112	n/a	n/a	n/a	n/a
CpILB432_gene_05931	n/a	n/a	n/a	n/a
CpILB432_gene_04768	n/a	n/a	n/a	n/a
CpILB432_gene_07320	n/a	n/a	n/a	n/a
CpILB432_gene_00114	n/a	n/a	n/a	n/a
CpILB432_gene_00840	n/a	n/a	n/a	n/a
CpILB432_gene_07851	n/a	n/a	n/a	n/a
CpILB432_gene_01107	n/a	n/a	n/a	n/a
CpILB432_gene_04255	n/a	n/a	n/a	n/a
CpILB432_gene_03783	n/a	n/a	n/a	n/a
CpILB432_gene_01172	n/a	n/a	n/a	n/a
CpILB432_gene_02782	n/a	n/a	n/a	n/a
CpILB432_gene_05039	n/a	n/a	n/a	n/a
CpILB432_gene_01217	n/a	n/a	n/a	n/a
CpILB432_gene_03711	n/a	n/a	n/a	n/a
CpILB432_gene_03629	n/a	n/a	n/a	n/a
CpILB432_gene_03265	n/a	n/a	n/a	n/a
CpILB432_gene_02218	n/a	n/a	n/a	n/a
CpILB432_gene_06970	n/a	n/a	n/a	n/a
CpILB432_gene_01644	n/a	n/a	n/a	n/a
CpILB432_gene_06023	n/a	n/a	n/a	n/a
CpILB432_gene_02517	n/a	n/a	n/a	n/a
CpILB432_gene_06250	n/a	n/a	n/a	n/a
CpILB432_gene_01790	n/a	n/a	n/a	n/a
CpILB432_gene_05797	n/a	n/a	n/a	n/a
CpILB432_gene_04205	n/a	n/a	n/a	n/a
CpILB432_gene_00201	n/a	n/a	n/a	n/a
CpILB432_gene_07960	n/a	n/a	n/a	n/a
CpILB432_gene_00125	n/a	n/a	n/a	n/a
CpILB432_gene_02926	n/a	n/a	n/a	n/a
CpILB432_gene_01660	n/a	n/a	n/a	n/a
CpILB432_gene_02820	n/a	n/a	n/a	n/a
CpILB432_gene_01922	n/a	n/a	n/a	n/a
CpILB432_gene_00175	n/a	n/a	n/a	n/a
CpILB432_gene_03731	n/a	n/a	n/a	n/a
CpILB432_gene_07323	n/a	n/a	n/a	n/a
CpILB432_gene_01113	n/a	n/a	n/a	n/a
CpILB432_gene_05361	n/a	n/a	n/a	n/a
CpILB432_gene_06016	n/a	n/a	n/a	n/a
CpILB432_gene_07757	n/a	n/a	n/a	n/a
CpILB432_gene_03878	n/a	n/a	n/a	n/a
CpILB432_gene_03192	n/a	n/a	n/a	n/a
CpILB432_gene_04204	n/a	n/a	n/a	n/a
CpILB432_gene_06198	n/a	n/a	n/a	n/a
CpILB432_gene_01642	n/a	n/a	n/a	n/a
CpILB432_gene_06874	n/a	n/a	n/a	n/a
CpILB432_gene_05175	n/a	n/a	n/a	n/a
CpILB432_gene_07591	n/a	n/a	n/a	n/a
CpILB432_gene_02927	n/a	n/a	n/a	n/a
CpILB432_gene_04648	n/a	n/a	n/a	n/a
CpILB432_gene_01663	n/a	n/a	n/a	n/a
CpILB432_gene_01881	n/a	n/a	n/a	n/a
CpILB432_gene_02211	n/a	n/a	n/a	n/a
CpILB432_gene_01137	n/a	n/a	n/a	n/a
CpILB432_gene_02722	n/a	n/a	n/a	n/a
CpILB432_gene_01138	n/a	n/a	n/a	n/a
CpILB432_gene_04279	n/a	n/a	n/a	n/a
CpILB432_gene_01180	n/a	n/a	n/a	n/a
CpILB432_gene_03624	n/a	n/a	n/a	n/a
CpILB432_gene_01638	n/a	n/a	n/a	n/a
CpILB432_gene_04227	n/a	n/a	n/a	n/a
CpILB432_gene_07550	n/a	n/a	n/a	n/a
CpILB432_gene_07618	n/a	n/a	n/a	n/a
CpILB432_gene_06212	n/a	n/a	n/a	n/a
CpILB432_gene_06105	n/a	n/a	n/a	n/a
CpILB432_gene_06876	n/a	n/a	n/a	n/a
CpILB432_gene_03021	n/a	n/a	n/a	n/a
CpILB432_gene_06873	n/a	n/a	n/a	n/a
CpILB432_gene_07552	n/a	n/a	n/a	n/a
CpILB432_gene_07038	n/a	n/a	n/a	n/a
CpILB432_gene_07321	n/a	n/a	n/a	n/a
CpILB432_gene_05937	n/a	n/a	n/a	n/a
CpILB432_gene_04896	n/a	n/a	n/a	n/a
CpILB432_gene_01821	n/a	n/a	n/a	n/a
CpILB432_gene_05496	n/a	n/a	n/a	n/a
CpILB432_gene_07732	18688	High	18513	High
CpILB432_gene_07899	13400	High	16773.9	High
CpILB432_gene_03196	8499.21	High	5233.55	High
CpILB432_gene_06356	7594.36	High	1839.77	High
CpILB432_gene_03332	5610.36	High	2104.61	High
CpILB432_gene_05600	5567.88	High	1110.04	High
CpILB432_gene_01715	3685.15	High	838.25	Medium
CpILB432_gene_01914	3503.91	High	677.673	Medium
CpILB432_gene_02573	3401.69	High	5554.65	High
CpILB432_gene_08153	2922.75	High	560.533	Medium
CpILB432_gene_06653	2610.4	High	1578.33	High
CpILB432_gene_01241	2468.49	High	1365.81	High
CpILB432_gene_01981	2458.14	High	1035.71	High
CpILB432_gene_04465	2397.98	High	780.28	Medium
CpILB432_gene_06078	2395.13	High	1117	High
CpILB432_gene_04506	1920.6	High	553.087	Medium
CpILB432_gene_06389	1735.24	High	611.913	Medium
CpILB432_gene_01578	1723.44	High	3533.84	High
CpILB432_gene_06649	1535.2	High	2261.54	High
CpILB432_gene_02837	1446.22	High	910.65	Medium
CpILB432_gene_04501	1273.37	High	459.33	Medium
CpILB432_gene_07611	1088.29	High	764.607	Medium
CpILB432_gene_01877	1073.25	High	600.923	Medium
CpILB432_gene_03536	1040.68	High	44.81	Medium
CpILB432_gene_03411	930.903	Medium	703.457	Medium
CpILB432_gene_05548	887.413	Medium	428.18	Medium
CpILB432_gene_01643	857.673	Medium	482.557	Medium
CpILB432_gene_06706	841.34	Medium	1084.82	High
CpILB432_gene_04226	835.367	Medium	146.827	Medium
CpILB432_gene_04776	824.697	Medium	942.617	Medium
CpILB432_gene_05492	809.887	Medium	330.76	Medium
CpILB432_gene_00167	693.463	Medium	1034.11	High
CpILB432_gene_04701	686.523	Medium	271.82	Medium
CpILB432_gene_05493	646.893	Medium	362.42	Medium
CpILB432_gene_00855	598.123	Medium	268.01	Medium
CpILB432_gene_05490	585.27	Medium	198.113	Medium
CpILB432_gene_06878	554.73	Medium	959.587	Medium
CpILB432_gene_06880	548.373	Medium	568.237	Medium
CpILB432_gene_07755	545.577	Medium	306.593	Medium
CpILB432_gene_04619	538	Medium	70.58	Medium
CpILB432_gene_07536	531.087	Medium	115.483	Medium
CpILB432_gene_06618	480.243	Medium	545.677	Medium
CpILB432_gene_03199	457.963	Medium	215.18	Medium
CpILB432_gene_04959	449.557	Medium	282.517	Medium
CpILB432_gene_05777	435.137	Medium	155.967	Medium
CpILB432_gene_07545	426.89	Medium	206.537	Medium
CpILB432_gene_03264	422.827	Medium	67.47	Medium
CpILB432_gene_04503	418.9	Medium	336.733	Medium
CpILB432_gene_06192	415.347	Medium	423.737	Medium
CpILB432_gene_06209	405.42	Medium	192.23	Medium
CpILB432_gene_06451	394.127	Medium	258.33	Medium
CpILB432_gene_01234	385.673	Medium	146	Medium
CpILB432_gene_06196	385.177	Medium	650.22	Medium
CpILB432_gene_07544	385.077	Medium	129.74	Medium
CpILB432_gene_00161	361.77	Medium	213.08	Medium
CpILB432_gene_07473	359.633	Medium	77.8433	Medium
CpILB432_gene_06172	359.427	Medium	208.247	Medium
CpILB432_gene_07616	332.327	Medium	443.497	Medium
CpILB432_gene_07114	325.603	Medium	83.6067	Medium
CpILB432_gene_04507	305.76	Medium	240.23	Medium
CpILB432_gene_00342	305.517	Medium	96.5167	Medium
CpILB432_gene_06660	286.19	Medium	79.8833	Medium
CpILB432_gene_04961	277.247	Medium	291.553	Medium
CpILB432_gene_01272	276.017	Medium	108.213	Medium
CpILB432_gene_06885	269.293	Medium	133.327	Medium
CpILB432_gene_02806	264.967	Medium	179.92	Medium
CpILB432_gene_00187	250.253	Medium	84.4367	Medium
CpILB432_gene_07233	250.117	Medium	213.887	Medium
CpILB432_gene_01111	249.243	Medium	151.35	Medium
CpILB432_gene_02357	245.703	Medium	362.823	Medium
CpILB432_gene_00483	235.553	Medium	184.09	Medium
CpILB432_gene_07493	232.607	Medium	n/a	n/a
CpILB432_gene_01880	231.477	Medium	365.097	Medium
CpILB432_gene_04960	229.427	Medium	103.32	Medium
CpILB432_gene_06195	220.763	Medium	159.033	Medium
CpILB432_gene_07895	211.817	Medium	276.753	Medium
CpILB432_gene_06115	211.54	Medium	15.8667	Medium
CpILB432_gene_01641	211.47	Medium	251.39	Medium
CpILB432_gene_00970	211.24	Medium	189.297	Medium
CpILB432_gene_02209	207.153	Medium	95.69	Medium
CpILB432_gene_02774	206.053	Medium	52.59	Medium
CpILB432_gene_07491	203.963	Medium	n/a	n/a
CpILB432_gene_02831	201.69	Medium	124.803	Medium
CpILB432_gene_01444	190.163	Medium	n/a	n/a
CpILB432_gene_02642	188.027	Medium	n/a	n/a
CpILB432_gene_06705	185.833	Medium	112.693	Medium
CpILB432_gene_01848	183.777	Medium	84.5667	Medium
CpILB432_gene_05723	183.71	Medium	28.9267	Medium
CpILB432_gene_06440	180.633	Medium	65.9033	Medium
CpILB432_gene_00214	175.29	Medium	131.4	Medium
CpILB432_gene_06651	171.137	Medium	309.647	Medium
CpILB432_gene_04253	170.477	Medium	n/a	n/a
CpILB432_gene_05323	156.697	Medium	37.2033	Medium
CpILB432_gene_02219	154.47	Medium	78.83	Medium
CpILB432_gene_04113	145.723	Medium	66.7433	Medium
CpILB432_gene_04517	143.843	Medium	123.163	Medium
CpILB432_gene_01109	143.173	Medium	n/a	n/a
CpILB432_gene_05224	137.167	Medium	35.3667	Medium
CpILB432_gene_06193	136.55	Medium	94.3333	Medium
CpILB432_gene_05038	134.56	Medium	65.5267	Medium
CpILB432_gene_07733	131.987	Medium	n/a	n/a
CpILB432_gene_00827	130.52	Medium	154.437	Medium
CpILB432_gene_03623	128.34	Medium	485.633	Medium
CpILB432_gene_07673	127.213	Medium	122.133	Medium
CpILB432_gene_06483	125.193	Medium	118.833	Medium
CpILB432_gene_06462	124.197	Medium	27.9633	Medium
CpILB432_gene_01921	120.103	Medium	n/a	n/a
CpILB432_gene_03151	119.663	Medium	84.04	Medium
CpILB432_gene_06332	119.153	Medium	42.0633	Medium
CpILB432_gene_05856	113.363	Medium	94.43	Medium
CpILB432_gene_06817	112.15	Medium	n/a	n/a
CpILB432_gene_07880	111.367	Medium	676.503	Medium
CpILB432_gene_07267	106.817	Medium	11.08	Medium
CpILB432_gene_04767	104.39	Medium	42.2033	Medium
CpILB432_gene_05750	102.777	Medium	65.0233	Medium
CpILB432_gene_07707	100.987	Medium	n/a	n/a
CpILB432_gene_02335	99.7867	Medium	n/a	n/a
CpILB432_gene_06333	99.7667	Medium	12.2267	Medium
CpILB432_gene_03628	98.9367	Medium	580.877	Medium
CpILB432_gene_02817	98.1267	Medium	68.06	Medium
CpILB432_gene_06879	95.3	Medium	147.327	Medium
CpILB432_gene_04938	94.6433	Medium	n/a	n/a
CpILB432_gene_08079	93.8833	Medium	47.7	Medium
CpILB432_gene_07897	92.3267	Medium	23.93	Medium
CpILB432_gene_04197	91.7133	Medium	53.4033	Medium
CpILB432_gene_07588	90.9133	Medium	n/a	n/a
CpILB432_gene_03990	89.7233	Medium	58.3567	Medium
CpILB432_gene_05494	87.0467	Medium	86.3267	Medium
CpILB432_gene_05815	86.8833	Medium	20.7033	Medium
CpILB432_gene_07380	84.67	Medium	n/a	n/a
CpILB432_gene_05731	82.52	Medium	269.38	Medium
CpILB432_gene_01106	82.27	Medium	344.03	Medium
CpILB432_gene_02172	81.3867	Medium	n/a	n/a
CpILB432_gene_02942	79.9833	Medium	n/a	n/a
CpILB432_gene_07549	79.5867	Medium	75.4767	Medium
CpILB432_gene_06793	79.5167	Medium	72.82	Medium
CpILB432_gene_07551	78.9067	Medium	143.943	Medium
CpILB432_gene_04804	77.6033	Medium	n/a	n/a
CpILB432_gene_01184	75.07	Medium	101.927	Medium
CpILB432_gene_06984	75.0367	Medium	11.1267	Medium
CpILB432_gene_05491	74.47	Medium	197.05	Medium
CpILB432_gene_04688	74.46	Medium	23.0233	Medium
CpILB432_gene_06974	73.0033	Medium	n/a	n/a
CpILB432_gene_07022	72.3933	Medium	40.0567	Medium
CpILB432_gene_03634	71.65	Medium	10.7533	Medium
CpILB432_gene_02825	71.5567	Medium	28.2467	Medium
CpILB432_gene_05806	69.3667	Medium	11.65	Medium
CpILB432_gene_01879	69.2567	Medium	204.71	Medium
CpILB432_gene_03175	68.6633	Medium	42.2367	Medium
CpILB432_gene_07756	68.45	Medium	94.52	Medium
CpILB432_gene_00117	67.0267	Medium	87.7067	Medium
CpILB432_gene_03190	66.76	Medium	46.4233	Medium
CpILB432_gene_07546	65.43	Medium	n/a	n/a
CpILB432_gene_04049	65.14	Medium	1456.86	High
CpILB432_gene_04183	64.4233	Medium	33.2933	Medium
CpILB432_gene_05929	60.1867	Medium	n/a	n/a
CpILB432_gene_03625	59.9533	Medium	230.18	Medium
CpILB432_gene_06330	59.0533	Medium	119.137	Medium
CpILB432_gene_00586	57.87	Medium	62.19	Medium
CpILB432_gene_05749	57.6767	Medium	n/a	n/a
CpILB432_gene_02210	57.04	Medium	n/a	n/a
CpILB432_gene_04504	56.5033	Medium	n/a	n/a
CpILB432_gene_07452	55.3567	Medium	20.5667	Medium
CpILB432_gene_06652	54.9067	Medium	105.873	Medium
CpILB432_gene_03381	54.6433	Medium	21.9167	Medium
CpILB432_gene_07617	53.1233	Medium	66.4867	Medium
CpILB432_gene_08084	52.8733	Medium	49.8533	Medium
CpILB432_gene_07787	52.2467	Medium	28.4967	Medium
CpILB432_gene_07548	51.6333	Medium	n/a	n/a
CpILB432_gene_02336	50.68	Medium	n/a	n/a
CpILB432_gene_00777	50.42	Medium	n/a	n/a
CpILB432_gene_03984	50.1233	Medium	n/a	n/a
CpILB432_gene_05959	50.07	Medium	25.4233	Medium
CpILB432_gene_04963	49.7233	Medium	n/a	n/a
CpILB432_gene_01847	49.45	Medium	57.6133	Medium
CpILB432_gene_06650	47.6233	Medium	127.623	Medium
CpILB432_gene_04505	46.9767	Medium	45.0567	Medium
CpILB432_gene_04859	46.7333	Medium	n/a	n/a
CpILB432_gene_03156	46.2833	Medium	58.7867	Medium
CpILB432_gene_04252	46.2633	Medium	n/a	n/a
CpILB432_gene_07401	46.23	Medium	19.9367	Medium
CpILB432_gene_06021	45.4733	Medium	n/a	n/a
CpILB432_gene_01577	45.2967	Medium	n/a	n/a
CpILB432_gene_07490	44.79	Medium	n/a	n/a
CpILB432_gene_06316	44.5367	Medium	19.6967	Medium
CpILB432_gene_01954	42.4733	Medium	34.4367	Medium
CpILB432_gene_06199	42.4633	Medium	n/a	n/a
CpILB432_gene_01684	42.3733	Medium	141.7	Medium
CpILB432_gene_02174	42.29	Medium	124.223	Medium
CpILB432_gene_01038	41.6833	Medium	21.4267	Medium
CpILB432_gene_03263	41.5733	Medium	n/a	n/a
CpILB432_gene_07896	41.5333	Medium	44.6633	Medium
CpILB432_gene_02433	41.2633	Medium	n/a	n/a
CpILB432_gene_06197	40.5167	Medium	120.177	Medium
CpILB432_gene_02574	40.4	Medium	25.8767	Medium
CpILB432_gene_02941	39.65	Medium	n/a	n/a
CpILB432_gene_03037	39.2167	Medium	n/a	n/a
CpILB432_gene_05495	39.0133	Medium	n/a	n/a
CpILB432_gene_03304	38.66	Medium	8.15	Low
CpILB432_gene_07955	37.87	Medium	35.7767	Medium
CpILB432_gene_02833	36.2767	Medium	n/a	n/a
CpILB432_gene_05636	35.6033	Medium	22.3567	Medium
CpILB432_gene_04136	35.26	Medium	n/a	n/a
CpILB432_gene_03543	34.9333	Medium	18.0233	Medium
CpILB432_gene_03289	34.5867	Medium	23.8533	Medium
CpILB432_gene_04725	33.5133	Medium	31.8167	Medium
CpILB432_gene_06548	33.48	Medium	131.717	Medium
CpILB432_gene_02086	33.1067	Medium	n/a	n/a
CpILB432_gene_04312	31.96	Medium	n/a	n/a
CpILB432_gene_03300	31.43	Medium	7.85667	Low
CpILB432_gene_07884	31.2733	Medium	n/a	n/a
CpILB432_gene_06559	30.9467	Medium	9.34	Low
CpILB432_gene_00014	30.9033	Medium	16.4433	Medium
CpILB432_gene_07595	30.7767	Medium	19.3733	Medium
CpILB432_gene_07285	30.6967	Medium	n/a	n/a
CpILB432_gene_02248	30.4333	Medium	12.8333	Medium
CpILB432_gene_06393	30.0433	Medium	n/a	n/a
CpILB432_gene_01795	29.86	Medium	n/a	n/a
CpILB432_gene_07281	29.7367	Medium	7.45333	Low
CpILB432_gene_07336	29.3767	Medium	33.5167	Medium
CpILB432_gene_01946	28.6367	Medium	n/a	n/a
CpILB432_gene_02535	28.4533	Medium	18.7567	Medium
CpILB432_gene_03784	28.0333	Medium	32.9	Medium
CpILB432_gene_03203	27.8167	Medium	21.1533	Medium
CpILB432_gene_06011	26.2767	Medium	n/a	n/a
CpILB432_gene_01047	25.5333	Medium	n/a	n/a
CpILB432_gene_06460	25.48	Medium	51.55	Medium
CpILB432_gene_07357	25.46	Medium	22.8767	Medium
CpILB432_gene_02136	25.0567	Medium	n/a	n/a
CpILB432_gene_02173	24.2867	Medium	n/a	n/a
CpILB432_gene_01532	24.2567	Medium	13.6467	Medium
CpILB432_gene_05256	24.0233	Medium	n/a	n/a
CpILB432_gene_04860	23.88	Medium	7.95333	Low
CpILB432_gene_06106	23.4733	Medium	n/a	n/a
CpILB432_gene_07731	22.58	Medium	n/a	n/a
CpILB432_gene_02430	21.95	Medium	n/a	n/a
CpILB432_gene_05317	21.8967	Medium	n/a	n/a
CpILB432_gene_05158	21.0733	Medium	14.3967	Medium
CpILB432_gene_06204	20.9667	Medium	19.36	Medium
CpILB432_gene_04782	20.95	Medium	11.2133	Medium
CpILB432_gene_01682	20.89	Medium	18.5267	Medium
CpILB432_gene_04266	20.6333	Medium	n/a	n/a
CpILB432_gene_03547	20.4367	Medium	23.6067	Medium
CpILB432_gene_06375	20.1667	Medium	10.7933	Medium
CpILB432_gene_01913	19.72	Medium	n/a	n/a
CpILB432_gene_07854	19.3067	Medium	6.12333	Low
CpILB432_gene_05326	18.3567	Medium	n/a	n/a
CpILB432_gene_00115	17.87	Medium	n/a	n/a
CpILB432_gene_04281	17.5533	Medium	20.0333	Medium
CpILB432_gene_03101	17.1367	Medium	38.0233	Medium
CpILB432_gene_03550	16.48	Medium	30.8367	Medium
CpILB432_gene_03787	16.34	Medium	n/a	n/a
CpILB432_gene_07434	16.33	Medium	23.8533	Medium
CpILB432_gene_06936	15.2933	Medium	n/a	n/a
CpILB432_gene_07547	14.5733	Medium	87.3267	Medium
CpILB432_gene_06663	14.1333	Medium	14.5733	Medium
CpILB432_gene_05565	14.1233	Medium	9.15667	Low
CpILB432_gene_00017	14.0233	Medium	n/a	n/a
CpILB432_gene_03627	13.74	Medium	105.913	Medium
CpILB432_gene_06560	13.31	Medium	n/a	n/a
CpILB432_gene_03128	13.13	Medium	n/a	n/a
CpILB432_gene_00195	12.97	Medium	13.1667	Medium
CpILB432_gene_07940	12.86	Medium	11.38	Medium
CpILB432_gene_05033	12.67	Medium	7.32	Low
CpILB432_gene_03308	12.3833	Medium	10.8433	Medium
CpILB432_gene_05881	12.0867	Medium	n/a	n/a
CpILB432_gene_07241	12.08	Medium	6.28667	Low
CpILB432_gene_07481	11.7833	Medium	n/a	n/a
CpILB432_gene_01355	11.7833	Medium	16.53	Medium
CpILB432_gene_06032	11.6633	Medium	10.6967	Medium
CpILB432_gene_05759	11.5067	Medium	n/a	n/a
CpILB432_gene_00396	11.28	Medium	n/a	n/a
CpILB432_gene_05843	11.09	Medium	11.2433	Medium
CpILB432_gene_06875	10.44	Low	n/a	n/a
CpILB432_gene_06049	9.92	Low	n/a	n/a
CpILB432_gene_05023	9.18	Low	n/a	n/a
CpILB432_gene_03675	8.64667	Low	6.46333	Low
CpILB432_gene_07456	8.36	Low	4.21333	Low
CpILB432_gene_05909	8.31	Low	n/a	n/a
CpILB432_gene_01262	8.10667	Low	37.9167	Medium
CpILB432_gene_04160	8.07	Low	n/a	n/a
CpILB432_gene_02534	7.98	Low	14.0067	Medium
CpILB432_gene_04509	7.91667	Low	n/a	n/a
CpILB432_gene_00353	7.64	Low	9.42333	Low
CpILB432_gene_05275	6.93667	Low	7.83667	Low
CpILB432_gene_01283	6.84667	Low	n/a	n/a
CpILB432_gene_06840	6.52	Low	5.64	Low
CpILB432_gene_00621	6.41667	Low	35.83	Medium
CpILB432_gene_01391	6.23333	Low	n/a	n/a
CpILB432_gene_02330	6.18333	Low	8.25333	Low
CpILB432_gene_00275	5.75	Low	n/a	n/a
CpILB432_gene_07116	5.74	Low	n/a	n/a
CpILB432_gene_06069	5.71333	Low	8.02	Low
CpILB432_gene_02035	5.44333	Low	n/a	n/a
CpILB432_gene_07998	5.25333	Low	n/a	n/a
CpILB432_gene_01362	5.17667	Low	n/a	n/a
CpILB432_gene_03446	5.14667	Low	2.15333	Low
CpILB432_gene_04964	4.58	Low	4.78333	Low
CpILB432_gene_02704	4.54667	Low	3.70667	Low
CpILB432_gene_07290	4.54333	Low	n/a	n/a
CpILB432_gene_04254	4.39667	Low	19.17	Medium
CpILB432_gene_05610	4.22333	Low	n/a	n/a
CpILB432_gene_06739	4.12667	Low	n/a	n/a
CpILB432_gene_03252	3.97	Low	n/a	n/a
CpILB432_gene_04222	3.44667	Low	n/a	n/a
CpILB432_gene_04974	3.30667	Low	n/a	n/a
CpILB432_gene_05533	3.16667	Low	5.5	Low
CpILB432_gene_03088	3.06333	Low	n/a	n/a
CpILB432_gene_05842	3.04	Low	n/a	n/a
CpILB432_gene_02315	3	Low	7.59667	Low
CpILB432_gene_03310	2.79333	Low	n/a	n/a
CpILB432_gene_00975	2.36667	Low	3.97667	Low
CpILB432_gene_02778	2.25667	Low	n/a	n/a
CpILB432_gene_02596	2.21333	Low	n/a	n/a

## Sheet: Table S3. Expression all genes
Supplementary Table S3. Expresion values in TPM of all protein coding genes in C. paspali ILB432.
Gene ID	Mean TPM	Expression category	Mean TPM	Expression category
CpILB432_gene_00594	2.76667	Low	1.11667	Low
CpILB432_gene_07290	4.54333	Low	1.21667	Low
CpILB432_gene_03941	2.48333	Low	1.25333	Low
CpILB432_gene_05299	3.61333	Low	1.38	Low
CpILB432_gene_02353	n/a	n/a	1.49667	Low
CpILB432_gene_02461	5.31333	Low	1.49667	Low
CpILB432_gene_02140	1.97	Low	1.51333	Low
CpILB432_gene_06103	5.41667	Low	1.56	Low
CpILB432_gene_02476	4.55333	Low	1.62	Low
CpILB432_gene_00490	3.91667	Low	1.64667	Low
CpILB432_gene_03641	2.60333	Low	1.66333	Low
CpILB432_gene_03635	19.0833	Medium	1.67333	Low
CpILB432_gene_06554	n/a	n/a	1.69	Low
CpILB432_gene_02338	n/a	n/a	1.69	Low
CpILB432_gene_05316	8.62333	Low	1.72667	Low
CpILB432_gene_07248	n/a	n/a	1.74667	Low
CpILB432_gene_05991	3.30667	Low	1.76	Low
CpILB432_gene_05755	2.89	Low	1.78667	Low
CpILB432_gene_01503	2.72667	Low	1.80333	Low
CpILB432_gene_00032	n/a	n/a	1.81333	Low
CpILB432_gene_04356	n/a	n/a	1.86333	Low
CpILB432_gene_07507	2.68667	Low	1.86333	Low
CpILB432_gene_05898	3.97333	Low	1.90667	Low
CpILB432_gene_01362	5.17667	Low	1.91333	Low
CpILB432_gene_02802	4.64333	Low	1.92	Low
CpILB432_gene_04792	4.07667	Low	1.96	Low
CpILB432_gene_01466	2.40667	Low	1.97	Low
CpILB432_gene_02991	3.52	Low	1.97333	Low
CpILB432_gene_06463	8.29	Low	2.00667	Low
CpILB432_gene_05966	n/a	n/a	2.04333	Low
CpILB432_gene_07962	5.11	Low	2.04333	Low
CpILB432_gene_07877	n/a	n/a	2.05333	Low
CpILB432_gene_03233	n/a	n/a	2.06	Low
CpILB432_gene_01328	6.80333	Low	2.07667	Low
CpILB432_gene_03073	n/a	n/a	2.09	Low
CpILB432_gene_06578	4.85333	Low	2.12667	Low
CpILB432_gene_04574	7.12667	Low	2.13	Low
CpILB432_gene_01268	3.72333	Low	2.13667	Low
CpILB432_gene_06367	12.7833	Medium	2.15	Low
CpILB432_gene_03446	5.14667	Low	2.15333	Low
CpILB432_gene_05248	4.64667	Low	2.17	Low
CpILB432_gene_03141	16.7833	Medium	2.17667	Low
CpILB432_gene_04650	3.23	Low	2.18667	Low
CpILB432_gene_00208	8.23667	Low	2.22333	Low
CpILB432_gene_00244	6.67333	Low	2.25	Low
CpILB432_gene_06982	2.53	Low	2.25	Low
CpILB432_gene_02041	6.89333	Low	2.28667	Low
CpILB432_gene_05756	4.17333	Low	2.30333	Low
CpILB432_gene_03457	5.14667	Low	2.33667	Low
CpILB432_gene_05675	2.93333	Low	2.34667	Low
CpILB432_gene_07614	3.25333	Low	2.36333	Low
CpILB432_gene_00416	3.49667	Low	2.36667	Low
CpILB432_gene_05406	5.48	Low	2.36667	Low
CpILB432_gene_07575	5.15667	Low	2.37333	Low
CpILB432_gene_01534	n/a	n/a	2.39	Low
CpILB432_gene_01632	n/a	n/a	2.39	Low
CpILB432_gene_01849	2	Low	2.41333	Low
CpILB432_gene_04042	3.03667	Low	2.41667	Low
CpILB432_gene_03218	3.54333	Low	2.42333	Low
CpILB432_gene_04737	6.50667	Low	2.42333	Low
CpILB432_gene_01220	n/a	n/a	2.43	Low
CpILB432_gene_03617	n/a	n/a	2.50667	Low
CpILB432_gene_05145	n/a	n/a	2.53333	Low
CpILB432_gene_01425	n/a	n/a	2.55	Low
CpILB432_gene_07777	10.1733	Medium	2.55667	Low
CpILB432_gene_02115	n/a	n/a	2.56333	Low
CpILB432_gene_01275	4.59	Low	2.6	Low
CpILB432_gene_01633	5.85	Low	2.61333	Low
CpILB432_gene_05963	5.45	Low	2.63	Low
CpILB432_gene_07804	3.26667	Low	2.64	Low
CpILB432_gene_06119	11.1733	Medium	2.65333	Low
CpILB432_gene_05896	n/a	n/a	2.65667	Low
CpILB432_gene_02813	4.64	Low	2.65667	Low
CpILB432_gene_00716	6.42667	Low	2.66333	Low
CpILB432_gene_04553	13.37	Medium	2.66667	Low
CpILB432_gene_04450	9.03	Low	2.67667	Low
CpILB432_gene_06353	8.19667	Low	2.68667	Low
CpILB432_gene_04194	4.8	Low	2.69333	Low
CpILB432_gene_04283	24.5733	Medium	2.7	Low
CpILB432_gene_02156	n/a	n/a	2.70333	Low
CpILB432_gene_07375	1.73667	Low	2.70667	Low
CpILB432_gene_02658	7.25667	Low	2.74667	Low
CpILB432_gene_04036	6.61667	Low	2.75333	Low
CpILB432_gene_04324	8.27	Low	2.78333	Low
CpILB432_gene_00579	7.81	Low	2.79333	Low
CpILB432_gene_03965	3.84	Low	2.82667	Low
CpILB432_gene_00507	3.07667	Low	2.83	Low
CpILB432_gene_06368	6.39333	Low	2.85333	Low
CpILB432_gene_07656	3.54	Low	2.86667	Low
CpILB432_gene_05222	8.10667	Low	2.88667	Low
CpILB432_gene_04753	2.41333	Low	2.89	Low
CpILB432_gene_03009	12.2833	Medium	2.93667	Low
CpILB432_gene_07175	9.06333	Low	2.94333	Low
CpILB432_gene_00198	17.23	Medium	2.94667	Low
CpILB432_gene_00245	7.19333	Low	2.96333	Low
CpILB432_gene_05136	4.48333	Low	2.97	Low
CpILB432_gene_07615	7.85333	Low	3.00333	Low
CpILB432_gene_03048	4.10667	Low	3.01	Low
CpILB432_gene_03098	4.08333	Low	3.01333	Low
CpILB432_gene_02689	5.30333	Low	3.03	Low
CpILB432_gene_07916	16.2767	Medium	3.03667	Low
CpILB432_gene_03328	7.08667	Low	3.03667	Low
CpILB432_gene_06871	14.2833	Medium	3.04	Low
CpILB432_gene_07096	2.81	Low	3.07667	Low
CpILB432_gene_01940	n/a	n/a	3.08667	Low
CpILB432_gene_02280	4.20667	Low	3.09333	Low
CpILB432_gene_02369	12.42	Medium	3.09667	Low
CpILB432_gene_01771	3.26333	Low	3.11333	Low
CpILB432_gene_02095	7.09667	Low	3.11333	Low
CpILB432_gene_02367	3.86667	Low	3.15	Low
CpILB432_gene_02405	2.94333	Low	3.16667	Low
CpILB432_gene_04437	4.79667	Low	3.19	Low
CpILB432_gene_02835	10.2067	Medium	3.21333	Low
CpILB432_gene_00378	4.62333	Low	3.21667	Low
CpILB432_gene_06719	3.55333	Low	3.22667	Low
CpILB432_gene_06679	n/a	n/a	3.23	Low
CpILB432_gene_05206	n/a	n/a	3.25	Low
CpILB432_gene_05867	5.33667	Low	3.26	Low
CpILB432_gene_00785	5.12	Low	3.26333	Low
CpILB432_gene_04032	5.71667	Low	3.27667	Low
CpILB432_gene_00802	2.58	Low	3.33333	Low
CpILB432_gene_04297	n/a	n/a	3.35	Low
CpILB432_gene_05745	n/a	n/a	3.35333	Low
CpILB432_gene_03829	5.11	Low	3.36333	Low
CpILB432_gene_05164	12.7733	Medium	3.36667	Low
CpILB432_gene_04389	13.9	Medium	3.37667	Low
CpILB432_gene_06924	19.8167	Medium	3.4	Low
CpILB432_gene_01703	n/a	n/a	3.40667	Low
CpILB432_gene_03936	n/a	n/a	3.41333	Low
CpILB432_gene_01337	8.33333	Low	3.45333	Low
CpILB432_gene_07842	4.99333	Low	3.46333	Low
CpILB432_gene_01937	13.5333	Medium	3.47333	Low
CpILB432_gene_06055	5.74	Low	3.47333	Low
CpILB432_gene_07163	4.35	Low	3.49333	Low
CpILB432_gene_00943	2.41333	Low	3.49333	Low
CpILB432_gene_03357	6.70667	Low	3.5	Low
CpILB432_gene_05030	7.17	Low	3.52667	Low
CpILB432_gene_05857	11.6367	Medium	3.54	Low
CpILB432_gene_00128	6.08333	Low	3.55333	Low
CpILB432_gene_04381	5.09333	Low	3.55333	Low
CpILB432_gene_05937	n/a	n/a	3.55667	Low
CpILB432_gene_05585	5.75333	Low	3.56	Low
CpILB432_gene_01458	n/a	n/a	3.59	Low
CpILB432_gene_02944	9.04	Low	3.59	Low
CpILB432_gene_05274	9.10667	Low	3.59333	Low
CpILB432_gene_01265	3.43667	Low	3.62333	Low
CpILB432_gene_03689	n/a	n/a	3.63	Low
CpILB432_gene_00410	5.54333	Low	3.63333	Low
CpILB432_gene_07243	14.4033	Medium	3.63333	Low
CpILB432_gene_07829	3.86	Low	3.65	Low
CpILB432_gene_02924	10.6267	Medium	3.65667	Low
CpILB432_gene_00274	7.91667	Low	3.67667	Low
CpILB432_gene_05408	3.81	Low	3.68333	Low
CpILB432_gene_07979	6.16	Low	3.7	Low
CpILB432_gene_02704	4.54667	Low	3.70667	Low
CpILB432_gene_04632	6.63333	Low	3.74333	Low
CpILB432_gene_00228	7.75	Low	3.74667	Low
CpILB432_gene_03973	5.66667	Low	3.74667	Low
CpILB432_gene_01310	6.02333	Low	3.75	Low
CpILB432_gene_04757	5.10333	Low	3.75667	Low
CpILB432_gene_05465	5.26	Low	3.76667	Low
CpILB432_gene_00805	7.25333	Low	3.77333	Low
CpILB432_gene_00752	8.42333	Low	3.78	Low
CpILB432_gene_04670	9.37	Low	3.8	Low
CpILB432_gene_04518	4.47333	Low	3.80333	Low
CpILB432_gene_03537	3.75333	Low	3.80667	Low
CpILB432_gene_07076	7.03333	Low	3.81333	Low
CpILB432_gene_07261	2.63667	Low	3.81667	Low
CpILB432_gene_03612	12.4933	Medium	3.83	Low
CpILB432_gene_05639	11.4867	Medium	3.83667	Low
CpILB432_gene_03022	2.50667	Low	3.85333	Low
CpILB432_gene_04330	7.41	Low	3.85667	Low
CpILB432_gene_00354	n/a	n/a	3.86333	Low
CpILB432_gene_01037	n/a	n/a	3.86667	Low
CpILB432_gene_00048	12.87	Medium	3.87333	Low
CpILB432_gene_02000	7.35333	Low	3.87667	Low
CpILB432_gene_01166	5.52667	Low	3.88333	Low
CpILB432_gene_01688	5.43333	Low	3.88333	Low
CpILB432_gene_01230	4.16333	Low	3.90667	Low
CpILB432_gene_04989	3.13667	Low	3.92667	Low
CpILB432_gene_02155	23.3067	Medium	3.94	Low
CpILB432_gene_07321	n/a	n/a	3.94	Low
CpILB432_gene_01993	9.53667	Low	3.94333	Low
CpILB432_gene_02205	9.84	Low	3.96333	Low
CpILB432_gene_00975	2.36667	Low	3.97667	Low
CpILB432_gene_05754	9.29667	Low	3.97667	Low
CpILB432_gene_07150	5.12333	Low	3.98667	Low
CpILB432_gene_05646	9.16667	Low	3.99	Low
CpILB432_gene_05211	5.90667	Low	4.00667	Low
CpILB432_gene_04578	3.75667	Low	4.02333	Low
CpILB432_gene_04900	15.2133	Medium	4.03333	Low
CpILB432_gene_04351	5.90667	Low	4.03667	Low
CpILB432_gene_01558	13.7033	Medium	4.04333	Low
CpILB432_gene_00303	4.63667	Low	4.04667	Low
CpILB432_gene_03956	9.31	Low	4.05	Low
CpILB432_gene_04016	4.45333	Low	4.05333	Low
CpILB432_gene_01209	13.2267	Medium	4.05333	Low
CpILB432_gene_03251	n/a	n/a	4.05667	Low
CpILB432_gene_03257	14.89	Medium	4.07	Low
CpILB432_gene_00110	5.08	Low	4.07333	Low
CpILB432_gene_04666	9.34333	Low	4.09	Low
CpILB432_gene_06041	3.07333	Low	4.09333	Low
CpILB432_gene_00461	11.4433	Medium	4.09667	Low
CpILB432_gene_05156	13.1267	Medium	4.12667	Low
CpILB432_gene_04037	9.85333	Low	4.13333	Low
CpILB432_gene_02193	5.48667	Low	4.16	Low
CpILB432_gene_01116	7.33333	Low	4.19	Low
CpILB432_gene_01351	8.36333	Low	4.2	Low
CpILB432_gene_06570	18.32	Medium	4.21	Low
CpILB432_gene_00879	11.8967	Medium	4.21	Low
CpILB432_gene_07456	8.36	Low	4.21333	Low
CpILB432_gene_05811	3.46667	Low	4.21667	Low
CpILB432_gene_00663	10.2067	Medium	4.24333	Low
CpILB432_gene_01581	3.30333	Low	4.25667	Low
CpILB432_gene_00830	8.11333	Low	4.26	Low
CpILB432_gene_05425	8.38	Low	4.28333	Low
CpILB432_gene_05619	8.97667	Low	4.28667	Low
CpILB432_gene_01809	7.46333	Low	4.29	Low
CpILB432_gene_02902	5.72333	Low	4.3	Low
CpILB432_gene_05405	17.3933	Medium	4.31333	Low
CpILB432_gene_00627	7.97667	Low	4.33333	Low
CpILB432_gene_02206	11.8533	Medium	4.33333	Low
CpILB432_gene_06469	4.78333	Low	4.35667	Low
CpILB432_gene_03280	5.23667	Low	4.37333	Low
CpILB432_gene_06574	3.2	Low	4.38	Low
CpILB432_gene_07407	7.07	Low	4.38667	Low
CpILB432_gene_06586	n/a	n/a	4.4	Low
CpILB432_gene_02546	10.3233	Medium	4.40333	Low
CpILB432_gene_05120	4.91	Low	4.41	Low
CpILB432_gene_00176	5.43	Low	4.41667	Low
CpILB432_gene_03530	9.18333	Low	4.43333	Low
CpILB432_gene_04286	12.0233	Medium	4.43333	Low
CpILB432_gene_02413	17.83	Medium	4.44	Low
CpILB432_gene_00919	9.24333	Low	4.45	Low
CpILB432_gene_05726	4.16	Low	4.46667	Low
CpILB432_gene_00126	5.95333	Low	4.46667	Low
CpILB432_gene_03593	12.14	Medium	4.49333	Low
CpILB432_gene_02015	8.14	Low	4.49667	Low
CpILB432_gene_06622	8.29667	Low	4.50667	Low
CpILB432_gene_05117	9.56667	Low	4.52667	Low
CpILB432_gene_08225	3.48	Low	4.53667	Low
CpILB432_gene_07925	4.54333	Low	4.54333	Low
CpILB432_gene_04121	8.78333	Low	4.55667	Low
CpILB432_gene_01579	9.56333	Low	4.57333	Low
CpILB432_gene_03385	4.29667	Low	4.57667	Low
CpILB432_gene_00963	7.59667	Low	4.58333	Low
CpILB432_gene_00280	13.1	Medium	4.59	Low
CpILB432_gene_02465	11.9867	Medium	4.59	Low
CpILB432_gene_05532	n/a	n/a	4.59333	Low
CpILB432_gene_05662	10.1267	Medium	4.62	Low
CpILB432_gene_03653	3.88667	Low	4.62333	Low
CpILB432_gene_04667	7.31667	Low	4.63	Low
CpILB432_gene_06334	2.06667	Low	4.65333	Low
CpILB432_gene_06686	4.45667	Low	4.65333	Low
CpILB432_gene_01361	6.21333	Low	4.66	Low
CpILB432_gene_04007	3.22	Low	4.67	Low
CpILB432_gene_02454	15.3967	Medium	4.67	Low
CpILB432_gene_03690	4.79667	Low	4.67333	Low
CpILB432_gene_01817	n/a	n/a	4.68667	Low
CpILB432_gene_05305	10.5133	Medium	4.69	Low
CpILB432_gene_04949	11.1367	Medium	4.69	Low
CpILB432_gene_07039	6.00667	Low	4.72667	Low
CpILB432_gene_01417	n/a	n/a	4.73333	Low
CpILB432_gene_04677	3.16333	Low	4.73667	Low
CpILB432_gene_06216	15.15	Medium	4.73667	Low
CpILB432_gene_06852	n/a	n/a	4.75	Low
CpILB432_gene_04964	4.58	Low	4.78333	Low
CpILB432_gene_05106	18.82	Medium	4.78333	Low
CpILB432_gene_08133	6.79333	Low	4.78667	Low
CpILB432_gene_04432	9.20667	Low	4.79	Low
CpILB432_gene_00401	23.4267	Medium	4.79333	Low
CpILB432_gene_02318	13.1367	Medium	4.8	Low
CpILB432_gene_04580	3.21333	Low	4.80333	Low
CpILB432_gene_02823	3.47333	Low	4.82667	Low
CpILB432_gene_03773	6.79667	Low	4.83	Low
CpILB432_gene_00047	8.77667	Low	4.83667	Low
CpILB432_gene_04749	10.59	Medium	4.83667	Low
CpILB432_gene_00679	6.96	Low	4.84333	Low
CpILB432_gene_06976	12.4433	Medium	4.88	Low
CpILB432_gene_05742	8.29667	Low	4.88333	Low
CpILB432_gene_05054	14.8033	Medium	4.89333	Low
CpILB432_gene_06884	13.64	Medium	4.9	Low
CpILB432_gene_00806	9.75667	Low	4.91667	Low
CpILB432_gene_02385	14.5233	Medium	4.93667	Low
CpILB432_gene_03801	6.99333	Low	4.94333	Low
CpILB432_gene_06407	4.83667	Low	4.95333	Low
CpILB432_gene_08058	6.36333	Low	4.97	Low
CpILB432_gene_02641	6.88667	Low	4.97333	Low
CpILB432_gene_05622	n/a	n/a	4.99	Low
CpILB432_gene_03259	5.75667	Low	4.99	Low
CpILB432_gene_07538	5.85333	Low	4.99333	Low
CpILB432_gene_04363	2.47	Low	4.99667	Low
CpILB432_gene_01146	12.3133	Medium	4.99667	Low
CpILB432_gene_03349	3.87667	Low	5	Low
CpILB432_gene_02045	13.0467	Medium	5	Low
CpILB432_gene_06778	9.18667	Low	5.00333	Low
CpILB432_gene_02381	18.4033	Medium	5.00333	Low
CpILB432_gene_07831	5.61333	Low	5.00667	Low
CpILB432_gene_01057	3.38333	Low	5.01333	Low
CpILB432_gene_04309	7.69667	Low	5.02333	Low
CpILB432_gene_07902	5.72	Low	5.02667	Low
CpILB432_gene_07455	9.47667	Low	5.03	Low
CpILB432_gene_00636	12.76	Medium	5.03333	Low
CpILB432_gene_07448	8.34333	Low	5.03667	Low
CpILB432_gene_06512	12.5633	Medium	5.03667	Low
CpILB432_gene_03477	9.48333	Low	5.04	Low
CpILB432_gene_06830	12.75	Medium	5.05	Low
CpILB432_gene_05107	10.1467	Medium	5.05667	Low
CpILB432_gene_03716	9.18	Low	5.06667	Low
CpILB432_gene_07862	6.06	Low	5.07333	Low
CpILB432_gene_05439	6.66	Low	5.08667	Low
CpILB432_gene_06870	7.09667	Low	5.08667	Low
CpILB432_gene_03227	3.8	Low	5.10333	Low
CpILB432_gene_07496	12.0033	Medium	5.10333	Low
CpILB432_gene_07227	1.82	Low	5.12	Low
CpILB432_gene_04408	9.91	Low	5.12333	Low
CpILB432_gene_01904	4.52333	Low	5.14333	Low
CpILB432_gene_00741	6.65	Low	5.14667	Low
CpILB432_gene_06038	17.4233	Medium	5.17333	Low
CpILB432_gene_03521	8.42667	Low	5.19	Low
CpILB432_gene_01516	3.30333	Low	5.19333	Low
CpILB432_gene_06709	10.64	Medium	5.20667	Low
CpILB432_gene_07557	11.7	Medium	5.20667	Low
CpILB432_gene_00622	n/a	n/a	5.21333	Low
CpILB432_gene_00383	17.69	Medium	5.21667	Low
CpILB432_gene_05051	n/a	n/a	5.22333	Low
CpILB432_gene_07329	8.71667	Low	5.23	Low
CpILB432_gene_01288	16.3733	Medium	5.23333	Low
CpILB432_gene_06820	4.43333	Low	5.24	Low
CpILB432_gene_01213	6.43333	Low	5.24333	Low
CpILB432_gene_06116	10.3233	Medium	5.27	Low
CpILB432_gene_05782	6.12333	Low	5.31667	Low
CpILB432_gene_07014	11.1067	Medium	5.31667	Low
CpILB432_gene_00724	7.01667	Low	5.32	Low
CpILB432_gene_00193	11.5233	Medium	5.32667	Low
CpILB432_gene_04151	12.3767	Medium	5.34667	Low
CpILB432_gene_04135	11.98	Medium	5.35	Low
CpILB432_gene_06826	10.05	Medium	5.37	Low
CpILB432_gene_01618	7.17333	Low	5.37333	Low
CpILB432_gene_01012	8.55667	Low	5.39667	Low
CpILB432_gene_06513	14.0067	Medium	5.40667	Low
CpILB432_gene_07033	6.45	Low	5.42667	Low
CpILB432_gene_01073	6.49	Low	5.43333	Low
CpILB432_gene_00248	12.44	Medium	5.43333	Low
CpILB432_gene_01854	3.93667	Low	5.45333	Low
CpILB432_gene_02975	11.5333	Medium	5.45333	Low
CpILB432_gene_07866	10.4933	Medium	5.46	Low
CpILB432_gene_05076	24.0367	Medium	5.46	Low
CpILB432_gene_01087	16.0967	Medium	5.46667	Low
CpILB432_gene_02908	10.4433	Medium	5.47667	Low
CpILB432_gene_05266	15.76	Medium	5.48	Low
CpILB432_gene_01298	14.1467	Medium	5.48	Low
CpILB432_gene_07652	7.52333	Low	5.48	Low
CpILB432_gene_06867	11.4233	Medium	5.49	Low
CpILB432_gene_03964	13.29	Medium	5.49333	Low
CpILB432_gene_05533	3.16667	Low	5.5	Low
CpILB432_gene_03898	8.14333	Low	5.50667	Low
CpILB432_gene_01573	8.05	Low	5.50667	Low
CpILB432_gene_07067	10.29	Medium	5.50667	Low
CpILB432_gene_06183	12.8233	Medium	5.51	Low
CpILB432_gene_00958	6.77	Low	5.51	Low
CpILB432_gene_02711	8.04667	Low	5.51333	Low
CpILB432_gene_02946	6.88333	Low	5.52333	Low
CpILB432_gene_05502	4.25667	Low	5.52333	Low
CpILB432_gene_00101	4.14667	Low	5.53	Low
CpILB432_gene_03140	2.86667	Low	5.53	Low
CpILB432_gene_08150	5.73333	Low	5.53333	Low
CpILB432_gene_06401	n/a	n/a	5.54	Low
CpILB432_gene_04913	9.54333	Low	5.56333	Low
CpILB432_gene_02148	13.59	Medium	5.56333	Low
CpILB432_gene_06034	9.69667	Low	5.57333	Low
CpILB432_gene_03657	9.76	Low	5.60667	Low
CpILB432_gene_02154	4.53	Low	5.61333	Low
CpILB432_gene_01236	10.5	Medium	5.62333	Low
CpILB432_gene_00583	17.38	Medium	5.62667	Low
CpILB432_gene_03005	11.3833	Medium	5.62667	Low
CpILB432_gene_01324	11.21	Medium	5.63333	Low
CpILB432_gene_06840	6.52	Low	5.64	Low
CpILB432_gene_00413	3.45667	Low	5.64	Low
CpILB432_gene_05440	15.3133	Medium	5.64	Low
CpILB432_gene_01850	3.92	Low	5.64667	Low
CpILB432_gene_07821	4.32	Low	5.65333	Low
CpILB432_gene_04028	23.71	Medium	5.66	Low
CpILB432_gene_04373	11.54	Medium	5.67333	Low
CpILB432_gene_05916	11.3933	Medium	5.67333	Low
CpILB432_gene_00957	10.06	Medium	5.68	Low
CpILB432_gene_03057	10.61	Medium	5.68	Low
CpILB432_gene_06318	11.46	Medium	5.69333	Low
CpILB432_gene_01158	15.3867	Medium	5.69333	Low
CpILB432_gene_06160	11.61	Medium	5.70333	Low
CpILB432_gene_03798	2.69333	Low	5.72333	Low
CpILB432_gene_05946	n/a	n/a	5.72667	Low
CpILB432_gene_00006	4.99	Low	5.72667	Low
CpILB432_gene_03340	5.54333	Low	5.73667	Low
CpILB432_gene_00377	19.75	Medium	5.75	Low
CpILB432_gene_03571	6.86667	Low	5.75667	Low
CpILB432_gene_03346	3.66	Low	5.77	Low
CpILB432_gene_07528	24.6033	Medium	5.77667	Low
CpILB432_gene_07576	5.1	Low	5.78	Low
CpILB432_gene_05163	5.88667	Low	5.78333	Low
CpILB432_gene_00576	7.55333	Low	5.8	Low
CpILB432_gene_04894	10.85	Medium	5.8	Low
CpILB432_gene_05285	9.71	Low	5.8	Low
CpILB432_gene_05638	10.18	Medium	5.8	Low
CpILB432_gene_05862	20.4833	Medium	5.80333	Low
CpILB432_gene_01269	8.84667	Low	5.81	Low
CpILB432_gene_01212	8.33	Low	5.81333	Low
CpILB432_gene_07183	11.5767	Medium	5.83667	Low
CpILB432_gene_04240	9.67333	Low	5.84333	Low
CpILB432_gene_08229	4.97333	Low	5.86333	Low
CpILB432_gene_00148	16.13	Medium	5.89667	Low
CpILB432_gene_06654	5.09333	Low	5.90333	Low
CpILB432_gene_01697	10.88	Medium	5.93667	Low
CpILB432_gene_05371	6.14	Low	5.94333	Low
CpILB432_gene_06130	8.70667	Low	5.95	Low
CpILB432_gene_03306	4.06333	Low	5.95	Low
CpILB432_gene_04609	14.45	Medium	5.95	Low
CpILB432_gene_05794	3.15	Low	5.95667	Low
CpILB432_gene_05214	n/a	n/a	5.96333	Low
CpILB432_gene_03892	11.79	Medium	5.97	Low
CpILB432_gene_02742	8.09	Low	5.97	Low
CpILB432_gene_03976	9.78667	Low	5.97667	Low
CpILB432_gene_04559	6.82667	Low	5.97667	Low
CpILB432_gene_05366	9.95667	Low	5.98	Low
CpILB432_gene_02850	5.61667	Low	5.99	Low
CpILB432_gene_05714	10.3933	Medium	6	Low
CpILB432_gene_04990	6.33333	Low	6.00333	Low
CpILB432_gene_00073	11.8	Medium	6.00333	Low
CpILB432_gene_00810	11.7233	Medium	6.00667	Low
CpILB432_gene_07737	4.56333	Low	6.01	Low
CpILB432_gene_07966	5.28333	Low	6.02667	Low
CpILB432_gene_03709	13.49	Medium	6.02667	Low
CpILB432_gene_05338	5.83667	Low	6.05	Low
CpILB432_gene_02305	15.6567	Medium	6.05333	Low
CpILB432_gene_04267	13.5933	Medium	6.05333	Low
CpILB432_gene_04029	20.5933	Medium	6.05667	Low
CpILB432_gene_02921	6.64	Low	6.07	Low
CpILB432_gene_00875	17.0467	Medium	6.07	Low
CpILB432_gene_04835	11.5633	Medium	6.07333	Low
CpILB432_gene_02693	17.83	Medium	6.07333	Low
CpILB432_gene_05078	12.7233	Medium	6.08333	Low
CpILB432_gene_00923	16.0367	Medium	6.10667	Low
CpILB432_gene_02680	8.63667	Low	6.10667	Low
CpILB432_gene_04399	16.0433	Medium	6.11333	Low
CpILB432_gene_06791	6.37	Low	6.11667	Low
CpILB432_gene_07854	19.3067	Medium	6.12333	Low
CpILB432_gene_04023	8.33333	Low	6.12667	Low
CpILB432_gene_06081	5.14	Low	6.14	Low
CpILB432_gene_01552	12.1767	Medium	6.15667	Low
CpILB432_gene_01247	21.6533	Medium	6.15667	Low
CpILB432_gene_01224	8.21333	Low	6.16	Low
CpILB432_gene_06995	6.63	Low	6.16	Low
CpILB432_gene_00241	8.47	Low	6.16667	Low
CpILB432_gene_00365	11.3	Medium	6.17333	Low
CpILB432_gene_01601	11.9533	Medium	6.19	Low
CpILB432_gene_07739	15.1	Medium	6.19333	Low
CpILB432_gene_00436	8.44333	Low	6.20667	Low
CpILB432_gene_02191	17.62	Medium	6.21333	Low
CpILB432_gene_03762	11.73	Medium	6.22	Low
CpILB432_gene_01377	17.7033	Medium	6.22	Low
CpILB432_gene_07723	9.94333	Low	6.23	Low
CpILB432_gene_05710	14.02	Medium	6.24	Low
CpILB432_gene_08030	10.0733	Medium	6.24667	Low
CpILB432_gene_00433	7.74667	Low	6.25	Low
CpILB432_gene_00600	2.82667	Low	6.25333	Low
CpILB432_gene_00874	22.3733	Medium	6.26	Low
CpILB432_gene_04435	9.64667	Low	6.26333	Low
CpILB432_gene_07241	12.08	Medium	6.28667	Low
CpILB432_gene_02481	8.76333	Low	6.29	Low
CpILB432_gene_02124	3.84	Low	6.29	Low
CpILB432_gene_04639	10.5767	Medium	6.29667	Low
CpILB432_gene_05308	17.5267	Medium	6.32333	Low
CpILB432_gene_06266	17.8833	Medium	6.33	Low
CpILB432_gene_05733	15.8767	Medium	6.33667	Low
CpILB432_gene_01824	9.57333	Low	6.34333	Low
CpILB432_gene_06991	10.8333	Medium	6.34333	Low
CpILB432_gene_06591	25.2433	Medium	6.34667	Low
CpILB432_gene_05818	12.3167	Medium	6.34667	Low
CpILB432_gene_05193	20.6567	Medium	6.36333	Low
CpILB432_gene_04850	11.9	Medium	6.36333	Low
CpILB432_gene_06493	11.6867	Medium	6.36333	Low
CpILB432_gene_05573	20.0333	Medium	6.36333	Low
CpILB432_gene_08087	19.65	Medium	6.38667	Low
CpILB432_gene_03149	4.45	Low	6.41	Low
CpILB432_gene_07497	37.7533	Medium	6.41333	Low
CpILB432_gene_03806	11.1867	Medium	6.41667	Low
CpILB432_gene_06536	12.1967	Medium	6.43	Low
CpILB432_gene_06941	13.5933	Medium	6.43667	Low
CpILB432_gene_02602	18.3167	Medium	6.43667	Low
CpILB432_gene_05983	10.3333	Medium	6.45	Low
CpILB432_gene_03675	8.64667	Low	6.46333	Low
CpILB432_gene_05462	10.2	Medium	6.47	Low
CpILB432_gene_00693	21.5667	Medium	6.47667	Low
CpILB432_gene_00825	16.7033	Medium	6.48667	Low
CpILB432_gene_07976	19.08	Medium	6.49	Low
CpILB432_gene_04958	n/a	n/a	6.49667	Low
CpILB432_gene_04647	11.92	Medium	6.51	Low
CpILB432_gene_03430	6.60667	Low	6.53	Low
CpILB432_gene_07626	14.68	Medium	6.53333	Low
CpILB432_gene_04412	30.2533	Medium	6.53667	Low
CpILB432_gene_00446	20.7733	Medium	6.54667	Low
CpILB432_gene_00310	10.2667	Medium	6.55	Low
CpILB432_gene_01006	6.30667	Low	6.55333	Low
CpILB432_gene_07970	13.2767	Medium	6.55333	Low
CpILB432_gene_06270	8.12333	Low	6.56	Low
CpILB432_gene_04529	n/a	n/a	6.57333	Low
CpILB432_gene_06452	n/a	n/a	6.58	Low
CpILB432_gene_00022	9.02333	Low	6.58	Low
CpILB432_gene_00553	15.8367	Medium	6.59	Low
CpILB432_gene_06293	5.60333	Low	6.59333	Low
CpILB432_gene_01507	10.7633	Medium	6.61667	Low
CpILB432_gene_03107	8.38667	Low	6.62333	Low
CpILB432_gene_05912	12.8567	Medium	6.62333	Low
CpILB432_gene_05127	9.71667	Low	6.62333	Low
CpILB432_gene_02842	17.48	Medium	6.62667	Low
CpILB432_gene_03053	n/a	n/a	6.63667	Low
CpILB432_gene_06097	9.96	Low	6.64667	Low
CpILB432_gene_02516	10.88	Medium	6.64667	Low
CpILB432_gene_06062	10.1467	Medium	6.65333	Low
CpILB432_gene_00229	23.52	Medium	6.66333	Low
CpILB432_gene_03578	8.18667	Low	6.67333	Low
CpILB432_gene_01869	n/a	n/a	6.68	Low
CpILB432_gene_02094	16.6433	Medium	6.68	Low
CpILB432_gene_06155	6.38667	Low	6.68667	Low
CpILB432_gene_06665	14.28	Medium	6.68667	Low
CpILB432_gene_02345	8.94	Low	6.69333	Low
CpILB432_gene_04322	9.42333	Low	6.70667	Low
CpILB432_gene_03092	10.6233	Medium	6.72667	Low
CpILB432_gene_00807	21.1933	Medium	6.72667	Low
CpILB432_gene_04459	5.37667	Low	6.73667	Low
CpILB432_gene_06045	14.1933	Medium	6.73667	Low
CpILB432_gene_04837	9.16667	Low	6.77	Low
CpILB432_gene_06478	7.66333	Low	6.78	Low
CpILB432_gene_05098	9.24	Low	6.78333	Low
CpILB432_gene_04039	7.72	Low	6.79	Low
CpILB432_gene_03487	19.1767	Medium	6.81	Low
CpILB432_gene_08064	23.8433	Medium	6.81667	Low
CpILB432_gene_01323	9.98667	Low	6.82	Low
CpILB432_gene_02623	4.56333	Low	6.82333	Low
CpILB432_gene_03997	20.9033	Medium	6.82667	Low
CpILB432_gene_08075	20.7233	Medium	6.82667	Low
CpILB432_gene_07117	5.39	Low	6.83333	Low
CpILB432_gene_07997	3.75667	Low	6.84	Low
CpILB432_gene_04769	n/a	n/a	6.87333	Low
CpILB432_gene_02880	14.2567	Medium	6.87667	Low
CpILB432_gene_01427	3.23667	Low	6.88333	Low
CpILB432_gene_02869	13.4667	Medium	6.9	Low
CpILB432_gene_05351	16.7233	Medium	6.91	Low
CpILB432_gene_03515	14.22	Medium	6.91667	Low
CpILB432_gene_04125	9.41333	Low	6.92333	Low
CpILB432_gene_07537	6.83667	Low	6.93333	Low
CpILB432_gene_07094	8.21333	Low	6.94	Low
CpILB432_gene_06531	6.11333	Low	6.94667	Low
CpILB432_gene_06733	11.33	Medium	6.97	Low
CpILB432_gene_06526	3.99333	Low	6.98333	Low
CpILB432_gene_04536	9.84333	Low	6.99333	Low
CpILB432_gene_02674	5.94333	Low	7.00333	Low
CpILB432_gene_05704	10.4033	Medium	7.00667	Low
CpILB432_gene_02877	9.35333	Low	7.01333	Low
CpILB432_gene_00111	3.98333	Low	7.01667	Low
CpILB432_gene_03707	11.1967	Medium	7.03	Low
CpILB432_gene_01440	17.0133	Medium	7.05667	Low
CpILB432_gene_00002	26.1	Medium	7.06333	Low
CpILB432_gene_06989	7.14	Low	7.06667	Low
CpILB432_gene_00165	4.43667	Low	7.07667	Low
CpILB432_gene_04200	14.26	Medium	7.08	Low
CpILB432_gene_00395	9.31667	Low	7.08667	Low
CpILB432_gene_00898	14.7233	Medium	7.10333	Low
CpILB432_gene_03281	3.11	Low	7.12	Low
CpILB432_gene_03187	16.7767	Medium	7.13	Low
CpILB432_gene_05437	7.77	Low	7.13333	Low
CpILB432_gene_04461	24.8067	Medium	7.13667	Low
CpILB432_gene_00235	21.4967	Medium	7.14667	Low
CpILB432_gene_02854	22.0633	Medium	7.16667	Low
CpILB432_gene_02966	59.4867	Medium	7.17	Low
CpILB432_gene_02032	14.41	Medium	7.18333	Low
CpILB432_gene_06058	5.91333	Low	7.19333	Low
CpILB432_gene_06562	4.91	Low	7.20667	Low
CpILB432_gene_03847	18.75	Medium	7.20667	Low
CpILB432_gene_07420	7.2	Low	7.21333	Low
CpILB432_gene_02753	12.0733	Medium	7.23667	Low
CpILB432_gene_03826	7.23667	Low	7.24333	Low
CpILB432_gene_00623	15.9667	Medium	7.25333	Low
CpILB432_gene_00064	n/a	n/a	7.26	Low
CpILB432_gene_00460	5.46	Low	7.27	Low
CpILB432_gene_04046	17.3733	Medium	7.28667	Low
CpILB432_gene_03375	8.23667	Low	7.29667	Low
CpILB432_gene_02189	n/a	n/a	7.30333	Low
CpILB432_gene_05474	11.6667	Medium	7.31667	Low
CpILB432_gene_05033	12.67	Medium	7.32	Low
CpILB432_gene_06524	8.51333	Low	7.32	Low
CpILB432_gene_03397	12.24	Medium	7.34	Low
CpILB432_gene_07818	26.0433	Medium	7.34333	Low
CpILB432_gene_06005	6.38667	Low	7.34333	Low
CpILB432_gene_06466	24.6367	Medium	7.34333	Low
CpILB432_gene_04229	19.1833	Medium	7.36667	Low
CpILB432_gene_04118	12.8233	Medium	7.38	Low
CpILB432_gene_04582	n/a	n/a	7.38667	Low
CpILB432_gene_07030	16.22	Medium	7.38667	Low
CpILB432_gene_02434	22.4133	Medium	7.39	Low
CpILB432_gene_01784	20.4967	Medium	7.39	Low
CpILB432_gene_02866	10.2067	Medium	7.40333	Low
CpILB432_gene_08198	n/a	n/a	7.43	Low
CpILB432_gene_02056	9.34667	Low	7.43667	Low
CpILB432_gene_05047	16.65	Medium	7.44	Low
CpILB432_gene_07281	29.7367	Medium	7.45333	Low
CpILB432_gene_04220	7.31	Low	7.45667	Low
CpILB432_gene_06108	24.8767	Medium	7.45667	Low
CpILB432_gene_01512	18.14	Medium	7.46	Low
CpILB432_gene_08112	11.2867	Medium	7.46	Low
CpILB432_gene_04094	13.26	Medium	7.46	Low
CpILB432_gene_05583	18.25	Medium	7.46333	Low
CpILB432_gene_02867	39.8233	Medium	7.47333	Low
CpILB432_gene_04612	10.8733	Medium	7.48	Low
CpILB432_gene_06913	11.83	Medium	7.48333	Low
CpILB432_gene_00680	20.7967	Medium	7.49	Low
CpILB432_gene_01716	9.37667	Low	7.49333	Low
CpILB432_gene_02611	n/a	n/a	7.5	Low
CpILB432_gene_06549	16.5467	Medium	7.51	Low
CpILB432_gene_05238	9.57	Low	7.51333	Low
CpILB432_gene_03797	4.63667	Low	7.51667	Low
CpILB432_gene_07069	23.0267	Medium	7.52667	Low
CpILB432_gene_01462	6.41	Low	7.55	Low
CpILB432_gene_00776	16.0467	Medium	7.56	Low
CpILB432_gene_07120	19.6033	Medium	7.56	Low
CpILB432_gene_02278	6.37	Low	7.57	Low
CpILB432_gene_00832	22.02	Medium	7.57667	Low
CpILB432_gene_02315	3	Low	7.59667	Low
CpILB432_gene_08107	47.1467	Medium	7.60667	Low
CpILB432_gene_01539	13.85	Medium	7.60667	Low
CpILB432_gene_01905	8.3	Low	7.61667	Low
CpILB432_gene_01182	6.76	Low	7.62	Low
CpILB432_gene_05775	15.1	Medium	7.63	Low
CpILB432_gene_00059	21.0433	Medium	7.64667	Low
CpILB432_gene_03920	11.2867	Medium	7.65	Low
CpILB432_gene_06324	22.33	Medium	7.65333	Low
CpILB432_gene_01459	10.82	Medium	7.65667	Low
CpILB432_gene_04313	12.7167	Medium	7.66333	Low
CpILB432_gene_05627	17.99	Medium	7.67	Low
CpILB432_gene_06630	16.0933	Medium	7.68333	Low
CpILB432_gene_01449	12.1733	Medium	7.70667	Low
CpILB432_gene_00719	10.9533	Medium	7.71	Low
CpILB432_gene_00634	21.7067	Medium	7.71667	Low
CpILB432_gene_04096	19.3267	Medium	7.72333	Low
CpILB432_gene_03492	12.7633	Medium	7.75667	Low
CpILB432_gene_05464	11.03	Medium	7.76	Low
CpILB432_gene_01765	19.0433	Medium	7.77	Low
CpILB432_gene_00974	10.2967	Medium	7.78	Low
CpILB432_gene_08027	13.41	Medium	7.78333	Low
CpILB432_gene_06117	20.7767	Medium	7.78333	Low
CpILB432_gene_04275	9.25333	Low	7.8	Low
CpILB432_gene_06417	28.1133	Medium	7.81333	Low
CpILB432_gene_07885	12.41	Medium	7.81667	Low
CpILB432_gene_03339	18.81	Medium	7.82	Low
CpILB432_gene_06490	8.89	Low	7.83	Low
CpILB432_gene_05275	6.93667	Low	7.83667	Low
CpILB432_gene_00559	19.3633	Medium	7.85667	Low
CpILB432_gene_03300	31.43	Medium	7.85667	Low
CpILB432_gene_04026	15.9633	Medium	7.86333	Low
CpILB432_gene_04521	8.74333	Low	7.87	Low
CpILB432_gene_06465	n/a	n/a	7.88667	Low
CpILB432_gene_04729	15.03	Medium	7.89	Low
CpILB432_gene_03950	13.22	Medium	7.89	Low
CpILB432_gene_06453	10.3367	Medium	7.89	Low
CpILB432_gene_00859	19.94	Medium	7.89667	Low
CpILB432_gene_03293	25.9	Medium	7.90333	Low
CpILB432_gene_04368	8.35	Low	7.91	Low
CpILB432_gene_05108	11.53	Medium	7.91333	Low
CpILB432_gene_05441	7.17667	Low	7.93333	Low
CpILB432_gene_02135	15.6933	Medium	7.94333	Low
CpILB432_gene_03693	21.6867	Medium	7.94667	Low
CpILB432_gene_05558	17.41	Medium	7.95	Low
CpILB432_gene_04860	23.88	Medium	7.95333	Low
CpILB432_gene_07390	14.21	Medium	7.95667	Low
CpILB432_gene_01664	14.7067	Medium	7.97667	Low
CpILB432_gene_03424	5.79	Low	7.99	Low
CpILB432_gene_00743	11.7933	Medium	8	Low
CpILB432_gene_06069	5.71333	Low	8.02	Low
CpILB432_gene_04786	9.31667	Low	8.02667	Low
CpILB432_gene_00055	18.83	Medium	8.02667	Low
CpILB432_gene_02532	17.65	Medium	8.04667	Low
CpILB432_gene_05070	4.24333	Low	8.05333	Low
CpILB432_gene_05481	13.6267	Medium	8.07	Low
CpILB432_gene_04929	7.86667	Low	8.09667	Low
CpILB432_gene_01315	28.1567	Medium	8.09667	Low
CpILB432_gene_07488	23.8233	Medium	8.1	Low
CpILB432_gene_07643	13.1533	Medium	8.11667	Low
CpILB432_gene_05998	7.05	Low	8.12667	Low
CpILB432_gene_01099	11.1433	Medium	8.12667	Low
CpILB432_gene_05851	11.7267	Medium	8.14	Low
CpILB432_gene_03304	38.66	Medium	8.15	Low
CpILB432_gene_01312	10.6467	Medium	8.16	Low
CpILB432_gene_08026	16.0233	Medium	8.17667	Low
CpILB432_gene_06074	16.6167	Medium	8.18	Low
CpILB432_gene_05837	7.42333	Low	8.18	Low
CpILB432_gene_03562	23.6433	Medium	8.18	Low
CpILB432_gene_02253	15.9267	Medium	8.18667	Low
CpILB432_gene_06561	16.4567	Medium	8.19667	Low
CpILB432_gene_07065	24.6233	Medium	8.2	Low
CpILB432_gene_02731	6.94333	Low	8.2	Low
CpILB432_gene_06064	29.9867	Medium	8.21667	Low
CpILB432_gene_05943	15.77	Medium	8.23667	Low
CpILB432_gene_08144	7.86667	Low	8.23667	Low
CpILB432_gene_06855	10.3733	Medium	8.23667	Low
CpILB432_gene_04943	22.6633	Medium	8.24667	Low
CpILB432_gene_01434	16.88	Medium	8.24667	Low
CpILB432_gene_00954	8.07333	Low	8.24667	Low
CpILB432_gene_02330	6.18333	Low	8.25333	Low
CpILB432_gene_03237	20.49	Medium	8.25333	Low
CpILB432_gene_02300	12.21	Medium	8.26	Low
CpILB432_gene_02822	23.21	Medium	8.26	Low
CpILB432_gene_08197	13.94	Medium	8.26667	Low
CpILB432_gene_08071	20.9633	Medium	8.27333	Low
CpILB432_gene_05904	34.0967	Medium	8.27333	Low
CpILB432_gene_04617	24.1567	Medium	8.29667	Low
CpILB432_gene_05574	22.2667	Medium	8.31	Low
CpILB432_gene_05172	37.7633	Medium	8.31667	Low
CpILB432_gene_06694	14.4033	Medium	8.34	Low
CpILB432_gene_06973	19.8833	Medium	8.34333	Low
CpILB432_gene_05887	14.7	Medium	8.36333	Low
CpILB432_gene_01822	31.7767	Medium	8.37	Low
CpILB432_gene_02708	13.89	Medium	8.37667	Low
CpILB432_gene_01634	12.7767	Medium	8.38	Low
CpILB432_gene_04856	13.3467	Medium	8.39333	Low
CpILB432_gene_05010	21.2333	Medium	8.39667	Low
CpILB432_gene_03115	23.9367	Medium	8.40667	Low
CpILB432_gene_04497	6.41	Low	8.41667	Low
CpILB432_gene_05077	21.17	Medium	8.41667	Low
CpILB432_gene_05568	25.0633	Medium	8.42333	Low
CpILB432_gene_00467	21.5867	Medium	8.43	Low
CpILB432_gene_02960	10.8533	Medium	8.43333	Low
CpILB432_gene_02702	19.0767	Medium	8.44667	Low
CpILB432_gene_01261	16.4233	Medium	8.45333	Low
CpILB432_gene_02971	6.77667	Low	8.46333	Low
CpILB432_gene_02264	11.93	Medium	8.46667	Low
CpILB432_gene_07638	15.2933	Medium	8.46667	Low
CpILB432_gene_04040	18.3967	Medium	8.48333	Low
CpILB432_gene_06400	11.6067	Medium	8.48667	Low
CpILB432_gene_04880	7.78	Low	8.54	Low
CpILB432_gene_02855	27.9567	Medium	8.56333	Low
CpILB432_gene_05978	16.46	Medium	8.57	Low
CpILB432_gene_08215	11.4933	Medium	8.59	Low
CpILB432_gene_06724	18.39	Medium	8.6	Low
CpILB432_gene_05869	18.97	Medium	8.61667	Low
CpILB432_gene_05608	6.02667	Low	8.62	Low
CpILB432_gene_00150	19.2133	Medium	8.62	Low
CpILB432_gene_00392	19.42	Medium	8.63667	Low
CpILB432_gene_00739	14.73	Medium	8.63667	Low
CpILB432_gene_02669	3.65667	Low	8.66333	Low
CpILB432_gene_02443	18.26	Medium	8.66667	Low
CpILB432_gene_06728	14.76	Medium	8.67667	Low
CpILB432_gene_02586	12.1033	Medium	8.69333	Low
CpILB432_gene_04626	17.52	Medium	8.70333	Low
CpILB432_gene_05804	24.7333	Medium	8.70667	Low
CpILB432_gene_03678	4.86667	Low	8.71	Low
CpILB432_gene_02247	n/a	n/a	8.71333	Low
CpILB432_gene_07349	21.4767	Medium	8.72333	Low
CpILB432_gene_02025	10.4267	Medium	8.73333	Low
CpILB432_gene_07304	13.6267	Medium	8.74333	Low
CpILB432_gene_00179	18.5	Medium	8.76	Low
CpILB432_gene_04673	25.9533	Medium	8.76667	Low
CpILB432_gene_07144	13.5033	Medium	8.76667	Low
CpILB432_gene_05312	18.64	Medium	8.77	Low
CpILB432_gene_00728	8.7	Low	8.77333	Low
CpILB432_gene_03921	15.7467	Medium	8.78	Low
CpILB432_gene_00400	25.2833	Medium	8.78333	Low
CpILB432_gene_07605	11.68	Medium	8.8	Low
CpILB432_gene_05241	4.78667	Low	8.81667	Low
CpILB432_gene_07249	12.0267	Medium	8.81667	Low
CpILB432_gene_01126	12.4767	Medium	8.82	Low
CpILB432_gene_02399	19.47	Medium	8.82667	Low
CpILB432_gene_00547	18.5933	Medium	8.83	Low
CpILB432_gene_01228	14.44	Medium	8.83667	Low
CpILB432_gene_06047	11.8533	Medium	8.84333	Low
CpILB432_gene_08104	14.52	Medium	8.85667	Low
CpILB432_gene_06162	11.45	Medium	8.88	Low
CpILB432_gene_03437	20.2267	Medium	8.88	Low
CpILB432_gene_07263	6.6	Low	8.88333	Low
CpILB432_gene_00584	16.2633	Medium	8.89333	Low
CpILB432_gene_07754	38.4733	Medium	8.90333	Low
CpILB432_gene_05160	10.9067	Medium	8.90667	Low
CpILB432_gene_00892	10.8	Medium	8.90667	Low
CpILB432_gene_04333	10.0567	Medium	8.91	Low
CpILB432_gene_00820	7.61667	Low	8.91333	Low
CpILB432_gene_01104	5.89667	Low	8.92	Low
CpILB432_gene_03413	6.83333	Low	8.92333	Low
CpILB432_gene_05470	10.6	Medium	8.92667	Low
CpILB432_gene_07210	12.0733	Medium	8.93	Low
CpILB432_gene_04931	7.44667	Low	8.93333	Low
CpILB432_gene_04703	27.4533	Medium	8.93333	Low
CpILB432_gene_01206	12.9267	Medium	8.94	Low
CpILB432_gene_05594	8.65667	Low	8.94333	Low
CpILB432_gene_06470	24.2	Medium	8.94333	Low
CpILB432_gene_04987	34.2733	Medium	8.95667	Low
CpILB432_gene_07238	7.87	Low	8.96	Low
CpILB432_gene_06373	22.7867	Medium	8.96333	Low
CpILB432_gene_01473	25.56	Medium	8.97	Low
CpILB432_gene_05192	15.6467	Medium	8.98333	Low
CpILB432_gene_00272	16.3	Medium	9.00667	Low
CpILB432_gene_01009	10.5333	Medium	9.01667	Low
CpILB432_gene_01916	22.9833	Medium	9.02333	Low
CpILB432_gene_04213	11.2633	Medium	9.02667	Low
CpILB432_gene_02051	10.2033	Medium	9.03333	Low
CpILB432_gene_01693	19.7467	Medium	9.03333	Low
CpILB432_gene_01799	21.9033	Medium	9.03667	Low
CpILB432_gene_04575	26.5633	Medium	9.04	Low
CpILB432_gene_02790	21.61	Medium	9.04	Low
CpILB432_gene_04579	n/a	n/a	9.04667	Low
CpILB432_gene_06861	14.4033	Medium	9.05	Low
CpILB432_gene_00036	26.86	Medium	9.05333	Low
CpILB432_gene_01035	9.02333	Low	9.05333	Low
CpILB432_gene_03821	7.53667	Low	9.06333	Low
CpILB432_gene_07983	6.65333	Low	9.07	Low
CpILB432_gene_02130	19.5733	Medium	9.07667	Low
CpILB432_gene_03929	16.69	Medium	9.08	Low
CpILB432_gene_00391	20.8933	Medium	9.08667	Low
CpILB432_gene_00034	13.8733	Medium	9.09	Low
CpILB432_gene_05130	23.9467	Medium	9.09333	Low
CpILB432_gene_01521	18.09	Medium	9.12333	Low
CpILB432_gene_01059	10.1233	Medium	9.14	Low
CpILB432_gene_00292	9.1	Low	9.14333	Low
CpILB432_gene_05819	16.96	Medium	9.15	Low
CpILB432_gene_05565	14.1233	Medium	9.15667	Low
CpILB432_gene_03911	15.1667	Medium	9.16	Low
CpILB432_gene_01277	9.11333	Low	9.16	Low
CpILB432_gene_04686	10.63	Medium	9.16	Low
CpILB432_gene_04795	30.9433	Medium	9.17333	Low
CpILB432_gene_00691	17.7967	Medium	9.18	Low
CpILB432_gene_05584	16.9567	Medium	9.18667	Low
CpILB432_gene_04302	16.0067	Medium	9.19333	Low
CpILB432_gene_03330	34.2833	Medium	9.20667	Low
CpILB432_gene_05325	23.3567	Medium	9.21	Low
CpILB432_gene_05396	11.7467	Medium	9.21	Low
CpILB432_gene_07197	16.6067	Medium	9.21	Low
CpILB432_gene_01866	21.6167	Medium	9.21	Low
CpILB432_gene_00153	16.8533	Medium	9.24	Low
CpILB432_gene_08121	16.5433	Medium	9.24667	Low
CpILB432_gene_02375	14.8167	Medium	9.24667	Low
CpILB432_gene_00487	17.6067	Medium	9.25333	Low
CpILB432_gene_02271	15.88	Medium	9.27667	Low
CpILB432_gene_05438	15.09	Medium	9.27667	Low
CpILB432_gene_01610	11.5033	Medium	9.3	Low
CpILB432_gene_05505	45.4133	Medium	9.30333	Low
CpILB432_gene_00407	21.73	Medium	9.30333	Low
CpILB432_gene_04867	34.0033	Medium	9.31333	Low
CpILB432_gene_00506	19.1967	Medium	9.32	Low
CpILB432_gene_06559	30.9467	Medium	9.34	Low
CpILB432_gene_03031	15.86	Medium	9.34667	Low
CpILB432_gene_04969	24.3567	Medium	9.35	Low
CpILB432_gene_06309	30.8567	Medium	9.36	Low
CpILB432_gene_00599	13.6433	Medium	9.36667	Low
CpILB432_gene_04796	23.88	Medium	9.36667	Low
CpILB432_gene_02276	28.88	Medium	9.4	Low
CpILB432_gene_07471	20.5333	Medium	9.4	Low
CpILB432_gene_04009	18.81	Medium	9.40667	Low
CpILB432_gene_05133	13.6867	Medium	9.41	Low
CpILB432_gene_06632	5.1	Low	9.42333	Low
CpILB432_gene_06243	5.61	Low	9.42333	Low
CpILB432_gene_00353	7.64	Low	9.42333	Low
CpILB432_gene_06579	12.0033	Medium	9.42667	Low
CpILB432_gene_02181	10.99	Medium	9.42667	Low
CpILB432_gene_04645	13.58	Medium	9.45	Low
CpILB432_gene_00243	20.7967	Medium	9.46667	Low
CpILB432_gene_05879	9.35333	Low	9.47	Low
CpILB432_gene_01301	16.3433	Medium	9.51667	Low
CpILB432_gene_07639	11.4667	Medium	9.51667	Low
CpILB432_gene_03589	18.4	Medium	9.52667	Low
CpILB432_gene_07002	16.5767	Medium	9.53	Low
CpILB432_gene_04485	22.4633	Medium	9.53667	Low
CpILB432_gene_00782	13.1567	Medium	9.54	Low
CpILB432_gene_04203	21.4067	Medium	9.54333	Low
CpILB432_gene_03221	18.42	Medium	9.54667	Low
CpILB432_gene_07713	9.15667	Low	9.58333	Low
CpILB432_gene_01978	15.8667	Medium	9.58333	Low
CpILB432_gene_04930	27.6733	Medium	9.59333	Low
CpILB432_gene_01596	25.5633	Medium	9.59667	Low
CpILB432_gene_04445	12.4867	Medium	9.59667	Low
CpILB432_gene_05578	25.05	Medium	9.59667	Low
CpILB432_gene_03388	27.51	Medium	9.60333	Low
CpILB432_gene_06229	19.9533	Medium	9.61	Low
CpILB432_gene_07761	15.0133	Medium	9.62	Low
CpILB432_gene_05663	n/a	n/a	9.62333	Low
CpILB432_gene_04652	20.38	Medium	9.63	Low
CpILB432_gene_00548	9.39333	Low	9.64	Low
CpILB432_gene_03228	17.0467	Medium	9.66333	Low
CpILB432_gene_05863	18.1667	Medium	9.66667	Low
CpILB432_gene_05989	8.05667	Low	9.67667	Low
CpILB432_gene_04403	18.5833	Medium	9.69	Low
CpILB432_gene_05114	19.33	Medium	9.69667	Low
CpILB432_gene_07442	20.1867	Medium	9.69667	Low
CpILB432_gene_03712	21.62	Medium	9.7	Low
CpILB432_gene_06461	11.77	Medium	9.70333	Low
CpILB432_gene_07313	15.3667	Medium	9.70333	Low
CpILB432_gene_05284	32.18	Medium	9.72667	Low
CpILB432_gene_05531	19.8	Medium	9.74	Low
CpILB432_gene_05050	23.3433	Medium	9.74333	Low
CpILB432_gene_08056	22.9867	Medium	9.75	Low
CpILB432_gene_05280	107.493	Medium	9.76	Low
CpILB432_gene_07393	10.0633	Medium	9.76667	Low
CpILB432_gene_07543	10.3967	Medium	9.76667	Low
CpILB432_gene_07059	21.4867	Medium	9.77333	Low
CpILB432_gene_02811	19.37	Medium	9.79333	Low
CpILB432_gene_04592	19.8367	Medium	9.8	Low
CpILB432_gene_00868	15.0667	Medium	9.80667	Low
CpILB432_gene_05700	20.9133	Medium	9.81	Low
CpILB432_gene_00141	11.83	Medium	9.81333	Low
CpILB432_gene_02618	n/a	n/a	9.86	Low
CpILB432_gene_07265	22.1733	Medium	9.86	Low
CpILB432_gene_04599	17.5333	Medium	9.87	Low
CpILB432_gene_01192	18.97	Medium	9.87667	Low
CpILB432_gene_05938	14.2167	Medium	9.88	Low
CpILB432_gene_04922	24.97	Medium	9.88	Low
CpILB432_gene_03026	23.8533	Medium	9.88333	Low
CpILB432_gene_02593	22.6633	Medium	9.88333	Low
CpILB432_gene_05467	12.36	Medium	9.89	Low
CpILB432_gene_01870	17.52	Medium	9.89	Low
CpILB432_gene_02464	11.51	Medium	9.91	Low
CpILB432_gene_02027	38.1767	Medium	9.91333	Low
CpILB432_gene_07791	5.47667	Low	9.92	Low
CpILB432_gene_04849	14.6333	Medium	9.93	Low
CpILB432_gene_01074	13.4633	Medium	9.93333	Low
CpILB432_gene_05183	17.2767	Medium	9.94333	Low
CpILB432_gene_07426	16.3933	Medium	9.96667	Low
CpILB432_gene_02249	12.8	Medium	9.97333	Low
CpILB432_gene_05411	34.7233	Medium	9.99333	Low
CpILB432_gene_01096	10.6833	Medium	9.99667	Low
CpILB432_gene_07659	18.9333	Medium	10.0033	Low
CpILB432_gene_00890	16.8367	Medium	10.01	Low
CpILB432_gene_05658	18.56	Medium	10.0167	Low
CpILB432_gene_07949	29.17	Medium	10.02	Low
CpILB432_gene_04557	49.8733	Medium	10.0333	Low
CpILB432_gene_03851	16.71	Medium	10.0367	Low
CpILB432_gene_07171	12.0833	Medium	10.0433	Low
CpILB432_gene_02815	18.6633	Medium	10.0433	Low
CpILB432_gene_07296	11.3033	Medium	10.06	Low
CpILB432_gene_03100	28.8667	Medium	10.0633	Low
CpILB432_gene_00783	n/a	n/a	10.0733	Low
CpILB432_gene_08047	14.7067	Medium	10.08	Low
CpILB432_gene_04674	26.48	Medium	10.0933	Low
CpILB432_gene_02519	26.63	Medium	10.0967	Low
CpILB432_gene_03360	24.1267	Medium	10.1	Low
CpILB432_gene_01011	14.9167	Medium	10.1067	Low
CpILB432_gene_07053	2.76667	Low	10.1133	Low
CpILB432_gene_07213	16.6433	Medium	10.1267	Low
CpILB432_gene_05032	6.94667	Low	10.14	Low
CpILB432_gene_02585	22.9567	Medium	10.1467	Low
CpILB432_gene_03458	50.4167	Medium	10.1467	Low
CpILB432_gene_02195	5.66	Low	10.15	Low
CpILB432_gene_06807	12.41	Medium	10.1567	Low
CpILB432_gene_03235	11.7767	Medium	10.16	Low
CpILB432_gene_01477	13.5367	Medium	10.16	Low
CpILB432_gene_00949	21.16	Medium	10.17	Low
CpILB432_gene_08102	8.99667	Low	10.1733	Low
CpILB432_gene_06800	24.98	Medium	10.2067	Low
CpILB432_gene_00826	14.1333	Medium	10.21	Low
CpILB432_gene_02670	8.06667	Low	10.22	Low
CpILB432_gene_00081	9.39667	Low	10.2233	Low
CpILB432_gene_08190	6.45333	Low	10.2333	Low
CpILB432_gene_02865	29.6433	Medium	10.2333	Low
CpILB432_gene_03778	36.8633	Medium	10.2367	Low
CpILB432_gene_06759	17.4367	Medium	10.2433	Low
CpILB432_gene_04940	38.5367	Medium	10.25	Low
CpILB432_gene_00435	19.5667	Medium	10.2533	Low
CpILB432_gene_07139	6.8	Low	10.2667	Low
CpILB432_gene_04905	24.2533	Medium	10.2733	Low
CpILB432_gene_02117	17.5667	Medium	10.2733	Low
CpILB432_gene_05097	8.61	Low	10.2733	Low
CpILB432_gene_00503	15.76	Medium	10.29	Low
CpILB432_gene_02551	8.92	Low	10.2967	Low
CpILB432_gene_05282	18.7433	Medium	10.31	Low
CpILB432_gene_01291	15.8567	Medium	10.32	Low
CpILB432_gene_04129	12.28	Medium	10.3267	Low
CpILB432_gene_04759	16.4	Medium	10.33	Low
CpILB432_gene_01758	28.9767	Medium	10.3333	Low
CpILB432_gene_00811	14.72	Medium	10.34	Low
CpILB432_gene_04814	16.97	Medium	10.35	Low
CpILB432_gene_05953	8.83	Low	10.4	Low
CpILB432_gene_06568	10.21	Medium	10.4	Low
CpILB432_gene_07190	6.96333	Low	10.4167	Low
CpILB432_gene_03706	23.0867	Medium	10.4267	Low
CpILB432_gene_00414	8.16333	Low	10.4333	Low
CpILB432_gene_00725	32.8267	Medium	10.46	Low
CpILB432_gene_03902	14.6767	Medium	10.4667	Low
CpILB432_gene_03842	22.6333	Medium	10.4733	Low
CpILB432_gene_08089	18.1433	Medium	10.4933	Low
CpILB432_gene_01488	16.6867	Medium	10.4933	Low
CpILB432_gene_01650	30.9967	Medium	10.5167	Low
CpILB432_gene_01170	24.9833	Medium	10.52	Low
CpILB432_gene_00174	17.28	Medium	10.5433	Low
CpILB432_gene_07231	9.56333	Low	10.5433	Low
CpILB432_gene_05725	18.4533	Medium	10.5533	Low
CpILB432_gene_00723	9.63	Low	10.5633	Low
CpILB432_gene_07335	10.6933	Medium	10.57	Low
CpILB432_gene_00920	28.82	Medium	10.58	Low
CpILB432_gene_08016	12.36	Medium	10.5867	Low
CpILB432_gene_04911	14.3067	Medium	10.5967	Low
CpILB432_gene_03331	28.6467	Medium	10.5967	Low
CpILB432_gene_03980	18.11	Medium	10.6233	Low
CpILB432_gene_02064	18.14	Medium	10.6233	Low
CpILB432_gene_06637	19.0467	Medium	10.6267	Low
CpILB432_gene_04615	30.76	Medium	10.6333	Low
CpILB432_gene_01560	n/a	n/a	10.64	Low
CpILB432_gene_03933	34.5933	Medium	10.6733	Low
CpILB432_gene_04081	23.42	Medium	10.6933	Low
CpILB432_gene_06032	11.6633	Medium	10.6967	Low
CpILB432_gene_00309	44.8233	Medium	10.7	Low
CpILB432_gene_01278	12.5367	Medium	10.7	Low
CpILB432_gene_03159	17.1733	Medium	10.7133	Low
CpILB432_gene_03815	13.8033	Medium	10.7367	Low
CpILB432_gene_03634	71.65	Medium	10.7533	Low
CpILB432_gene_03448	7.51333	Low	10.7567	Low
CpILB432_gene_06408	9.79333	Low	10.7667	Low
CpILB432_gene_02066	8.46	Low	10.77	Low
CpILB432_gene_07413	32.9567	Medium	10.79	Low
CpILB432_gene_04819	10.66	Medium	10.7933	Low
CpILB432_gene_06375	20.1667	Medium	10.7933	Low
CpILB432_gene_02840	18.14	Medium	10.8133	Low
CpILB432_gene_00420	12.92	Medium	10.8167	Low
CpILB432_gene_00155	6.78667	Low	10.82	Low
CpILB432_gene_05924	14.37	Medium	10.8233	Low
CpILB432_gene_07064	10.68	Medium	10.8333	Low
CpILB432_gene_03308	12.3833	Medium	10.8433	Low
CpILB432_gene_07986	11.7033	Medium	10.87	Low
CpILB432_gene_03197	39.3333	Medium	10.8867	Low
CpILB432_gene_04693	21.8667	Medium	10.9167	Low
CpILB432_gene_06864	9.73667	Low	10.9433	Low
CpILB432_gene_03205	27.6567	Medium	10.95	Low
CpILB432_gene_06682	16.47	Medium	10.95	Low
CpILB432_gene_02836	87.2667	Medium	10.96	Low
CpILB432_gene_03027	23.54	Medium	10.97	Low
CpILB432_gene_06602	12.0233	Medium	10.98	Low
CpILB432_gene_03404	18.1633	Medium	10.9933	Low
CpILB432_gene_00846	21.17	Medium	11.0033	Medium
CpILB432_gene_07870	11.0333	Medium	11.02	Medium
CpILB432_gene_05311	5.16333	Low	11.03	Medium
CpILB432_gene_05132	14.6833	Medium	11.03	Medium
CpILB432_gene_07483	24.03	Medium	11.0667	Medium
CpILB432_gene_06912	5.63333	Low	11.07	Medium
CpILB432_gene_06427	6.35	Low	11.0733	Medium
CpILB432_gene_02372	16.19	Medium	11.0767	Medium
CpILB432_gene_05375	17.0967	Medium	11.08	Medium
CpILB432_gene_07267	106.817	Medium	11.08	Medium
CpILB432_gene_03540	4.46333	Low	11.0867	Medium
CpILB432_gene_08200	11.3933	Medium	11.1133	Medium
CpILB432_gene_07356	9.84	Low	11.1167	Medium
CpILB432_gene_04201	11.5867	Medium	11.1233	Medium
CpILB432_gene_06984	75.0367	Medium	11.1267	Medium
CpILB432_gene_03341	33.8933	Medium	11.13	Medium
CpILB432_gene_05514	15.8533	Medium	11.1333	Medium
CpILB432_gene_01550	n/a	n/a	11.1433	Medium
CpILB432_gene_02374	20.4733	Medium	11.1533	Medium
CpILB432_gene_03239	27.5967	Medium	11.1567	Medium
CpILB432_gene_01168	18.72	Medium	11.16	Medium
CpILB432_gene_04771	5.32333	Low	11.1767	Medium
CpILB432_gene_01025	10.2533	Medium	11.1867	Medium
CpILB432_gene_02697	40.01	Medium	11.2	Medium
CpILB432_gene_00992	30.12	Medium	11.2	Medium
CpILB432_gene_02749	22.9167	Medium	11.2067	Medium
CpILB432_gene_05841	17.9233	Medium	11.2133	Medium
CpILB432_gene_04782	20.95	Medium	11.2133	Medium
CpILB432_gene_05843	11.09	Medium	11.2433	Medium
CpILB432_gene_06053	22.2667	Medium	11.2433	Medium
CpILB432_gene_03243	22.0133	Medium	11.25	Medium
CpILB432_gene_03664	17.1133	Medium	11.2733	Medium
CpILB432_gene_07720	n/a	n/a	11.2833	Medium
CpILB432_gene_01093	17.95	Medium	11.29	Medium
CpILB432_gene_02648	11.6633	Medium	11.3133	Medium
CpILB432_gene_06109	15.4233	Medium	11.33	Medium
CpILB432_gene_03615	6.71333	Low	11.3333	Medium
CpILB432_gene_02257	12.39	Medium	11.34	Medium
CpILB432_gene_07513	14.3833	Medium	11.3467	Medium
CpILB432_gene_02629	11.5667	Medium	11.3533	Medium
CpILB432_gene_07802	14.6833	Medium	11.36	Medium
CpILB432_gene_02595	21.3333	Medium	11.37	Medium
CpILB432_gene_07940	12.86	Medium	11.38	Medium
CpILB432_gene_07318	16.6467	Medium	11.39	Medium
CpILB432_gene_01746	15.4067	Medium	11.39	Medium
CpILB432_gene_01888	34.47	Medium	11.4033	Medium
CpILB432_gene_03177	11.0667	Medium	11.4067	Medium
CpILB432_gene_01122	29.2633	Medium	11.4233	Medium
CpILB432_gene_01983	13.4333	Medium	11.4233	Medium
CpILB432_gene_06803	n/a	n/a	11.4267	Medium
CpILB432_gene_05630	19.3867	Medium	11.43	Medium
CpILB432_gene_04003	32.78	Medium	11.44	Medium
CpILB432_gene_06863	17.9133	Medium	11.4567	Medium
CpILB432_gene_01413	21.78	Medium	11.4567	Medium
CpILB432_gene_01980	14.7233	Medium	11.46	Medium
CpILB432_gene_05244	39.4267	Medium	11.4733	Medium
CpILB432_gene_02758	21.5067	Medium	11.48	Medium
CpILB432_gene_03417	11.5033	Medium	11.4867	Medium
CpILB432_gene_06801	19.59	Medium	11.4867	Medium
CpILB432_gene_04446	18.9267	Medium	11.49	Medium
CpILB432_gene_04576	16.8733	Medium	11.49	Medium
CpILB432_gene_07715	18.2267	Medium	11.5067	Medium
CpILB432_gene_02930	85.9167	Medium	11.5067	Medium
CpILB432_gene_03565	12.81	Medium	11.5133	Medium
CpILB432_gene_08012	26.44	Medium	11.5133	Medium
CpILB432_gene_00960	6.68667	Low	11.5167	Medium
CpILB432_gene_02228	23.85	Medium	11.53	Medium
CpILB432_gene_02849	33.8433	Medium	11.53	Medium
CpILB432_gene_02312	n/a	n/a	11.5367	Medium
CpILB432_gene_04434	23.8067	Medium	11.5533	Medium
CpILB432_gene_00894	18.8433	Medium	11.5633	Medium
CpILB432_gene_00232	27.49	Medium	11.5767	Medium
CpILB432_gene_04985	13.05	Medium	11.58	Medium
CpILB432_gene_01668	30.1433	Medium	11.59	Medium
CpILB432_gene_01959	40.7633	Medium	11.6067	Medium
CpILB432_gene_00841	8.69	Low	11.62	Medium
CpILB432_gene_07923	8.34667	Low	11.6333	Medium
CpILB432_gene_08211	42.97	Medium	11.6433	Medium
CpILB432_gene_08220	14.2667	Medium	11.6467	Medium
CpILB432_gene_05806	69.3667	Medium	11.65	Medium
CpILB432_gene_03093	22.8667	Medium	11.65	Medium
CpILB432_gene_06744	12.39	Medium	11.6533	Medium
CpILB432_gene_06352	13.59	Medium	11.66	Medium
CpILB432_gene_03734	24.19	Medium	11.6733	Medium
CpILB432_gene_00505	16.46	Medium	11.6833	Medium
CpILB432_gene_07579	4.26	Low	11.6867	Medium
CpILB432_gene_03075	5.41667	Low	11.6933	Medium
CpILB432_gene_07389	13.8033	Medium	11.7067	Medium
CpILB432_gene_01829	31.8533	Medium	11.7167	Medium
CpILB432_gene_06127	9.28	Low	11.72	Medium
CpILB432_gene_05829	25.7133	Medium	11.7367	Medium
CpILB432_gene_05536	46.8833	Medium	11.7433	Medium
CpILB432_gene_05409	6.71667	Low	11.7533	Medium
CpILB432_gene_01091	21.6367	Medium	11.7567	Medium
CpILB432_gene_01318	15.9933	Medium	11.7667	Medium
CpILB432_gene_06101	21.9267	Medium	11.78	Medium
CpILB432_gene_07474	6.9	Low	11.7867	Medium
CpILB432_gene_03369	8.16	Low	11.7867	Medium
CpILB432_gene_02004	19.7033	Medium	11.8333	Medium
CpILB432_gene_04443	29.5267	Medium	11.85	Medium
CpILB432_gene_07131	25.7467	Medium	11.8567	Medium
CpILB432_gene_06992	22.5033	Medium	11.8733	Medium
CpILB432_gene_03788	26.6967	Medium	11.8967	Medium
CpILB432_gene_05878	28.3267	Medium	11.8967	Medium
CpILB432_gene_05920	23.3533	Medium	11.9167	Medium
CpILB432_gene_02512	21.0067	Medium	11.9167	Medium
CpILB432_gene_07701	11.02	Medium	11.92	Medium
CpILB432_gene_06508	4.42	Low	11.92	Medium
CpILB432_gene_04784	23.4267	Medium	11.9267	Medium
CpILB432_gene_05309	2.37	Low	11.93	Medium
CpILB432_gene_07102	19.6333	Medium	11.9333	Medium
CpILB432_gene_03024	21.5433	Medium	11.9367	Medium
CpILB432_gene_07148	18.5533	Medium	11.97	Medium
CpILB432_gene_01179	26.5967	Medium	11.9733	Medium
CpILB432_gene_00023	86.23	Medium	11.98	Medium
CpILB432_gene_07063	15.5333	Medium	12.0167	Medium
CpILB432_gene_04687	12.7267	Medium	12.0233	Medium
CpILB432_gene_07372	8.01	Low	12.0533	Medium
CpILB432_gene_03552	18.8867	Medium	12.0533	Medium
CpILB432_gene_05515	60.4067	Medium	12.0833	Medium
CpILB432_gene_02759	8.59667	Low	12.0867	Medium
CpILB432_gene_04919	22.0867	Medium	12.0933	Medium
CpILB432_gene_02306	22.24	Medium	12.0933	Medium
CpILB432_gene_01828	12.72	Medium	12.11	Medium
CpILB432_gene_01430	34.77	Medium	12.1133	Medium
CpILB432_gene_00864	n/a	n/a	12.12	Medium
CpILB432_gene_07364	26.7267	Medium	12.13	Medium
CpILB432_gene_05664	13.26	Medium	12.13	Medium
CpILB432_gene_05109	21.2	Medium	12.1333	Medium
CpILB432_gene_01708	24.2167	Medium	12.1367	Medium
CpILB432_gene_07193	25.4267	Medium	12.1533	Medium
CpILB432_gene_07259	23.91	Medium	12.1567	Medium
CpILB432_gene_01606	12.4433	Medium	12.1633	Medium
CpILB432_gene_05230	18.18	Medium	12.1633	Medium
CpILB432_gene_04418	22.0933	Medium	12.1667	Medium
CpILB432_gene_06519	21.8167	Medium	12.1833	Medium
CpILB432_gene_00869	12.5633	Medium	12.1967	Medium
CpILB432_gene_02898	9.54	Low	12.2033	Medium
CpILB432_gene_04320	22.88	Medium	12.2067	Medium
CpILB432_gene_01537	31.5833	Medium	12.21	Medium
CpILB432_gene_06569	23.32	Medium	12.2267	Medium
CpILB432_gene_06333	99.7667	Medium	12.2267	Medium
CpILB432_gene_02018	20.7467	Medium	12.23	Medium
CpILB432_gene_00616	18.7533	Medium	12.24	Medium
CpILB432_gene_06327	13.06	Medium	12.2433	Medium
CpILB432_gene_05468	n/a	n/a	12.2633	Medium
CpILB432_gene_03776	21.5367	Medium	12.2633	Medium
CpILB432_gene_00526	30.11	Medium	12.2633	Medium
CpILB432_gene_00142	40.62	Medium	12.2933	Medium
CpILB432_gene_04762	18.11	Medium	12.3467	Medium
CpILB432_gene_07828	24.23	Medium	12.3533	Medium
CpILB432_gene_07000	20.6467	Medium	12.37	Medium
CpILB432_gene_00940	24.7467	Medium	12.3733	Medium
CpILB432_gene_00953	27.8767	Medium	12.3767	Medium
CpILB432_gene_07402	15.1367	Medium	12.38	Medium
CpILB432_gene_01951	24.6267	Medium	12.3867	Medium
CpILB432_gene_02864	24.7067	Medium	12.4067	Medium
CpILB432_gene_05080	35.5033	Medium	12.4167	Medium
CpILB432_gene_05322	29.5367	Medium	12.4467	Medium
CpILB432_gene_06775	14.01	Medium	12.45	Medium
CpILB432_gene_05239	17.99	Medium	12.4533	Medium
CpILB432_gene_02547	28.5	Medium	12.4733	Medium
CpILB432_gene_03845	10.9933	Medium	12.4767	Medium
CpILB432_gene_03590	27.6567	Medium	12.4833	Medium
CpILB432_gene_06788	35.51	Medium	12.49	Medium
CpILB432_gene_02989	22.85	Medium	12.49	Medium
CpILB432_gene_04809	15.4867	Medium	12.5	Medium
CpILB432_gene_02068	19.3067	Medium	12.5067	Medium
CpILB432_gene_05236	16.98	Medium	12.51	Medium
CpILB432_gene_00761	13.0467	Medium	12.53	Medium
CpILB432_gene_07675	69.22	Medium	12.54	Medium
CpILB432_gene_05488	20.2667	Medium	12.5567	Medium
CpILB432_gene_00738	26.59	Medium	12.59	Medium
CpILB432_gene_04357	41.7	Medium	12.5933	Medium
CpILB432_gene_05362	25.2	Medium	12.5967	Medium
CpILB432_gene_07704	22.59	Medium	12.6133	Medium
CpILB432_gene_06191	6.67333	Low	12.6167	Medium
CpILB432_gene_04393	23.9033	Medium	12.6433	Medium
CpILB432_gene_05628	11.7867	Medium	12.6467	Medium
CpILB432_gene_00952	15.8133	Medium	12.65	Medium
CpILB432_gene_05181	9.33333	Low	12.66	Medium
CpILB432_gene_07244	14.6433	Medium	12.6667	Medium
CpILB432_gene_02030	17.2333	Medium	12.6733	Medium
CpILB432_gene_07287	17.5033	Medium	12.6733	Medium
CpILB432_gene_02687	50.0367	Medium	12.6767	Medium
CpILB432_gene_03989	22.6833	Medium	12.6767	Medium
CpILB432_gene_05422	22.2833	Medium	12.7167	Medium
CpILB432_gene_05604	32.1833	Medium	12.7267	Medium
CpILB432_gene_06147	7	Low	12.73	Medium
CpILB432_gene_00771	9.32	Low	12.7367	Medium
CpILB432_gene_05801	11.61	Medium	12.7433	Medium
CpILB432_gene_05747	19.2367	Medium	12.7567	Medium
CpILB432_gene_03366	10.1567	Medium	12.7667	Medium
CpILB432_gene_05826	23.79	Medium	12.77	Medium
CpILB432_gene_06426	6.35333	Low	12.7767	Medium
CpILB432_gene_06026	28.6333	Medium	12.7967	Medium
CpILB432_gene_00042	25.07	Medium	12.8	Medium
CpILB432_gene_06201	21.47	Medium	12.8033	Medium
CpILB432_gene_04907	22.24	Medium	12.8067	Medium
CpILB432_gene_03012	14.3267	Medium	12.8267	Medium
CpILB432_gene_02248	30.4333	Medium	12.8333	Medium
CpILB432_gene_03432	14.6367	Medium	12.84	Medium
CpILB432_gene_06163	9.29333	Low	12.8467	Medium
CpILB432_gene_02093	33.44	Medium	12.8467	Medium
CpILB432_gene_04927	17.24	Medium	12.85	Medium
CpILB432_gene_01803	17.2767	Medium	12.85	Medium
CpILB432_gene_03872	21.9767	Medium	12.8767	Medium
CpILB432_gene_07559	31.6233	Medium	12.88	Medium
CpILB432_gene_01728	6.13	Low	12.89	Medium
CpILB432_gene_07586	16.09	Medium	12.9	Medium
CpILB432_gene_06930	22.9067	Medium	12.9033	Medium
CpILB432_gene_04887	47.4167	Medium	12.91	Medium
CpILB432_gene_05129	n/a	n/a	12.94	Medium
CpILB432_gene_07429	21.16	Medium	12.9767	Medium
CpILB432_gene_04336	16.37	Medium	13.0033	Medium
CpILB432_gene_02771	63.8867	Medium	13.0167	Medium
CpILB432_gene_06624	11.43	Medium	13.0267	Medium
CpILB432_gene_07454	30.39	Medium	13.0333	Medium
CpILB432_gene_03114	35.7667	Medium	13.0333	Medium
CpILB432_gene_03489	4.14333	Low	13.04	Medium
CpILB432_gene_06751	17.8267	Medium	13.05	Medium
CpILB432_gene_00337	27.5467	Medium	13.0567	Medium
CpILB432_gene_07699	28.5167	Medium	13.0667	Medium
CpILB432_gene_03534	8.12333	Low	13.0767	Medium
CpILB432_gene_06584	34.8767	Medium	13.0833	Medium
CpILB432_gene_02439	32.0567	Medium	13.0833	Medium
CpILB432_gene_01450	19.34	Medium	13.0867	Medium
CpILB432_gene_01360	45.2067	Medium	13.11	Medium
CpILB432_gene_05538	28.63	Medium	13.1333	Medium
CpILB432_gene_00450	25.88	Medium	13.1667	Medium
CpILB432_gene_00195	12.97	Medium	13.1667	Medium
CpILB432_gene_03779	22.2267	Medium	13.1767	Medium
CpILB432_gene_01018	21.2633	Medium	13.1867	Medium
CpILB432_gene_05378	26.5733	Medium	13.19	Medium
CpILB432_gene_00773	8.70667	Low	13.2433	Medium
CpILB432_gene_02456	23.7967	Medium	13.2567	Medium
CpILB432_gene_00511	22.7733	Medium	13.26	Medium
CpILB432_gene_03970	23.81	Medium	13.29	Medium
CpILB432_gene_05101	17.5433	Medium	13.3067	Medium
CpILB432_gene_06037	16.54	Medium	13.31	Medium
CpILB432_gene_03051	7.92	Low	13.31	Medium
CpILB432_gene_02560	22.2967	Medium	13.3133	Medium
CpILB432_gene_00025	65.37	Medium	13.3367	Medium
CpILB432_gene_03090	21.3033	Medium	13.3533	Medium
CpILB432_gene_07641	19.6733	Medium	13.3633	Medium
CpILB432_gene_08169	19.1233	Medium	13.3633	Medium
CpILB432_gene_07073	36.0267	Medium	13.3667	Medium
CpILB432_gene_06964	19.8567	Medium	13.3733	Medium
CpILB432_gene_01588	18.1133	Medium	13.38	Medium
CpILB432_gene_02043	24.45	Medium	13.38	Medium
CpILB432_gene_01498	16.37	Medium	13.3967	Medium
CpILB432_gene_04708	13.61	Medium	13.4	Medium
CpILB432_gene_06952	14.04	Medium	13.4167	Medium
CpILB432_gene_06190	23.6033	Medium	13.42	Medium
CpILB432_gene_07035	16.72	Medium	13.44	Medium
CpILB432_gene_07024	24.7733	Medium	13.4467	Medium
CpILB432_gene_07322	22.78	Medium	13.46	Medium
CpILB432_gene_03732	10.4833	Medium	13.4633	Medium
CpILB432_gene_07203	16.5633	Medium	13.4967	Medium
CpILB432_gene_01348	27.09	Medium	13.5033	Medium
CpILB432_gene_03126	3.56667	Low	13.5167	Medium
CpILB432_gene_01832	24.2933	Medium	13.52	Medium
CpILB432_gene_01032	18.2133	Medium	13.53	Medium
CpILB432_gene_06681	30.46	Medium	13.55	Medium
CpILB432_gene_04754	15.3	Medium	13.5533	Medium
CpILB432_gene_06441	21.3533	Medium	13.5567	Medium
CpILB432_gene_03004	20.0467	Medium	13.5567	Medium
CpILB432_gene_03683	17.8533	Medium	13.5667	Medium
CpILB432_gene_00964	27.0833	Medium	13.5667	Medium
CpILB432_gene_03189	19.69	Medium	13.5767	Medium
CpILB432_gene_08192	32.29	Medium	13.5867	Medium
CpILB432_gene_07025	33.0033	Medium	13.6	Medium
CpILB432_gene_04276	17.36	Medium	13.61	Medium
CpILB432_gene_05592	20.11	Medium	13.6133	Medium
CpILB432_gene_01542	14.1733	Medium	13.6133	Medium
CpILB432_gene_01678	34.6967	Medium	13.62	Medium
CpILB432_gene_05778	4.88333	Low	13.6333	Medium
CpILB432_gene_01524	15.5567	Medium	13.6467	Medium
CpILB432_gene_01532	24.2567	Medium	13.6467	Medium
CpILB432_gene_04262	34.1567	Medium	13.6467	Medium
CpILB432_gene_01727	22.1633	Medium	13.65	Medium
CpILB432_gene_04387	17.3067	Medium	13.6567	Medium
CpILB432_gene_00717	24.5167	Medium	13.66	Medium
CpILB432_gene_00772	10.76	Medium	13.67	Medium
CpILB432_gene_00873	32.5233	Medium	13.6867	Medium
CpILB432_gene_03854	17.5533	Medium	13.6933	Medium
CpILB432_gene_05234	30.87	Medium	13.6933	Medium
CpILB432_gene_07115	23.2367	Medium	13.7	Medium
CpILB432_gene_03616	31.2467	Medium	13.7167	Medium
CpILB432_gene_08186	8.84333	Low	13.72	Medium
CpILB432_gene_02223	6.37667	Low	13.7233	Medium
CpILB432_gene_05245	36.43	Medium	13.7267	Medium
CpILB432_gene_06142	21.8967	Medium	13.7333	Medium
CpILB432_gene_03983	24.7633	Medium	13.74	Medium
CpILB432_gene_07646	22.0267	Medium	13.7467	Medium
CpILB432_gene_08045	16.72	Medium	13.7633	Medium
CpILB432_gene_07167	15.8667	Medium	13.7633	Medium
CpILB432_gene_04903	10.4833	Medium	13.7667	Medium
CpILB432_gene_03899	14.34	Medium	13.7667	Medium
CpILB432_gene_07947	27.79	Medium	13.7933	Medium
CpILB432_gene_02272	31.01	Medium	13.7933	Medium
CpILB432_gene_05056	34.6867	Medium	13.7967	Medium
CpILB432_gene_07514	32.4933	Medium	13.8167	Medium
CpILB432_gene_05601	44.9633	Medium	13.82	Medium
CpILB432_gene_06071	36.3167	Medium	13.8267	Medium
CpILB432_gene_07801	41.8833	Medium	13.8433	Medium
CpILB432_gene_05028	13.9167	Medium	13.8733	Medium
CpILB432_gene_05072	5.04333	Low	13.8867	Medium
CpILB432_gene_01872	13.1067	Medium	13.8867	Medium
CpILB432_gene_00168	34.89	Medium	13.89	Medium
CpILB432_gene_06727	36.71	Medium	13.8967	Medium
CpILB432_gene_04613	23.06	Medium	13.91	Medium
CpILB432_gene_03469	25.7867	Medium	13.9167	Medium
CpILB432_gene_01058	23.0933	Medium	13.9233	Medium
CpILB432_gene_00889	33.3567	Medium	13.9267	Medium
CpILB432_gene_01823	15.14	Medium	13.9267	Medium
CpILB432_gene_08195	8.99667	Low	13.93	Medium
CpILB432_gene_01928	26.94	Medium	13.9433	Medium
CpILB432_gene_00200	24.6833	Medium	13.96	Medium
CpILB432_gene_07811	19.8833	Medium	13.96	Medium
CpILB432_gene_00394	26.1033	Medium	13.9833	Medium
CpILB432_gene_05394	23.9333	Medium	13.9867	Medium
CpILB432_gene_00512	13.7533	Medium	13.9933	Medium
CpILB432_gene_02534	7.98	Low	14.0067	Medium
CpILB432_gene_05839	34.2833	Medium	14.0167	Medium
CpILB432_gene_07660	20.4767	Medium	14.0267	Medium
CpILB432_gene_07771	18.2833	Medium	14.0267	Medium
CpILB432_gene_03582	11.84	Medium	14.04	Medium
CpILB432_gene_06140	20.76	Medium	14.0467	Medium
CpILB432_gene_07089	31.97	Medium	14.05	Medium
CpILB432_gene_04376	22.6533	Medium	14.0567	Medium
CpILB432_gene_07620	47.99	Medium	14.0667	Medium
CpILB432_gene_00903	9.23667	Low	14.09	Medium
CpILB432_gene_05824	39.8467	Medium	14.09	Medium
CpILB432_gene_00250	35.3067	Medium	14.0967	Medium
CpILB432_gene_04526	13.7567	Medium	14.11	Medium
CpILB432_gene_02159	22.9733	Medium	14.1133	Medium
CpILB432_gene_02169	22.2767	Medium	14.1133	Medium
CpILB432_gene_02786	14.7133	Medium	14.12	Medium
CpILB432_gene_01418	27.3467	Medium	14.12	Medium
CpILB432_gene_07154	18.1967	Medium	14.1367	Medium
CpILB432_gene_00742	15.4633	Medium	14.14	Medium
CpILB432_gene_03895	19.0567	Medium	14.1567	Medium
CpILB432_gene_06695	18.8333	Medium	14.17	Medium
CpILB432_gene_02768	32.0967	Medium	14.1767	Medium
CpILB432_gene_00124	18.8067	Medium	14.1833	Medium
CpILB432_gene_02460	12.5667	Medium	14.1833	Medium
CpILB432_gene_04002	18.7867	Medium	14.2	Medium
CpILB432_gene_05334	24.7333	Medium	14.2033	Medium
CpILB432_gene_05220	36.3167	Medium	14.21	Medium
CpILB432_gene_04228	35.49	Medium	14.2133	Medium
CpILB432_gene_05321	32.22	Medium	14.2133	Medium
CpILB432_gene_02331	24.7733	Medium	14.2167	Medium
CpILB432_gene_07748	19.65	Medium	14.2233	Medium
CpILB432_gene_05677	22.1033	Medium	14.23	Medium
CpILB432_gene_03060	21.95	Medium	14.25	Medium
CpILB432_gene_03440	18.8833	Medium	14.25	Medium
CpILB432_gene_00985	27.16	Medium	14.2567	Medium
CpILB432_gene_06168	43.22	Medium	14.26	Medium
CpILB432_gene_05554	26.3133	Medium	14.2667	Medium
CpILB432_gene_07505	23.34	Medium	14.2733	Medium
CpILB432_gene_00760	6.31	Low	14.2767	Medium
CpILB432_gene_00360	40.7533	Medium	14.31	Medium
CpILB432_gene_00184	43.68	Medium	14.32	Medium
CpILB432_gene_00637	16.75	Medium	14.3233	Medium
CpILB432_gene_04906	29.3633	Medium	14.3267	Medium
CpILB432_gene_03576	18.7367	Medium	14.3767	Medium
CpILB432_gene_02957	28.6767	Medium	14.38	Medium
CpILB432_gene_05158	21.0733	Medium	14.3967	Medium
CpILB432_gene_07903	30.4033	Medium	14.4133	Medium
CpILB432_gene_00675	31.8	Medium	14.4167	Medium
CpILB432_gene_07168	23.7033	Medium	14.4233	Medium
CpILB432_gene_01522	24.72	Medium	14.4233	Medium
CpILB432_gene_00837	11.7767	Medium	14.44	Medium
CpILB432_gene_01266	17.19	Medium	14.45	Medium
CpILB432_gene_02892	6.88667	Low	14.4533	Medium
CpILB432_gene_00209	24.9567	Medium	14.4633	Medium
CpILB432_gene_04808	23.6133	Medium	14.48	Medium
CpILB432_gene_02142	27.3933	Medium	14.4833	Medium
CpILB432_gene_00219	40.6667	Medium	14.5	Medium
CpILB432_gene_03013	18.6667	Medium	14.5033	Medium
CpILB432_gene_02980	18.77	Medium	14.5167	Medium
CpILB432_gene_06981	23.5733	Medium	14.52	Medium
CpILB432_gene_02192	18.1567	Medium	14.53	Medium
CpILB432_gene_06663	14.1333	Medium	14.5733	Medium
CpILB432_gene_05633	12.68	Medium	14.58	Medium
CpILB432_gene_05472	28.5633	Medium	14.58	Medium
CpILB432_gene_04025	32.7533	Medium	14.5833	Medium
CpILB432_gene_03907	24.6533	Medium	14.5867	Medium
CpILB432_gene_04811	6.77333	Low	14.6067	Medium
CpILB432_gene_00481	13.2733	Medium	14.6067	Medium
CpILB432_gene_01090	19.7	Medium	14.61	Medium
CpILB432_gene_02540	23.0033	Medium	14.6367	Medium
CpILB432_gene_01572	21.19	Medium	14.6367	Medium
CpILB432_gene_04012	24.33	Medium	14.64	Medium
CpILB432_gene_01481	48.3967	Medium	14.6467	Medium
CpILB432_gene_04395	32.5067	Medium	14.6533	Medium
CpILB432_gene_00462	41.67	Medium	14.7	Medium
CpILB432_gene_05020	16.08	Medium	14.7067	Medium
CpILB432_gene_02400	28.09	Medium	14.71	Medium
CpILB432_gene_01426	14.3933	Medium	14.71	Medium
CpILB432_gene_07687	14.2667	Medium	14.7267	Medium
CpILB432_gene_03153	23.1467	Medium	14.73	Medium
CpILB432_gene_07743	40.4567	Medium	14.7367	Medium
CpILB432_gene_03870	25.37	Medium	14.74	Medium
CpILB432_gene_02112	19.1767	Medium	14.74	Medium
CpILB432_gene_06674	16.0233	Medium	14.76	Medium
CpILB432_gene_06711	18.14	Medium	14.76	Medium
CpILB432_gene_01616	8.55667	Low	14.7767	Medium
CpILB432_gene_02145	12.2833	Medium	14.8	Medium
CpILB432_gene_05914	33.44	Medium	14.8	Medium
CpILB432_gene_03334	36.1967	Medium	14.81	Medium
CpILB432_gene_06240	33.3167	Medium	14.8133	Medium
CpILB432_gene_07763	17.2167	Medium	14.8133	Medium
CpILB432_gene_00707	25.4467	Medium	14.83	Medium
CpILB432_gene_07228	25.1667	Medium	14.9067	Medium
CpILB432_gene_07017	25.04	Medium	14.9167	Medium
CpILB432_gene_01147	33.9033	Medium	14.9167	Medium
CpILB432_gene_07103	21.4667	Medium	14.9367	Medium
CpILB432_gene_07680	30.0033	Medium	14.96	Medium
CpILB432_gene_01773	31.63	Medium	14.98	Medium
CpILB432_gene_03315	41.8133	Medium	14.9833	Medium
CpILB432_gene_00364	17.0333	Medium	15.0033	Medium
CpILB432_gene_07800	31.5333	Medium	15.0067	Medium
CpILB432_gene_02269	17.6267	Medium	15.01	Medium
CpILB432_gene_03216	27.5967	Medium	15.0133	Medium
CpILB432_gene_00572	22.7367	Medium	15.03	Medium
CpILB432_gene_04008	19.5733	Medium	15.0433	Medium
CpILB432_gene_05781	27.1067	Medium	15.0433	Medium
CpILB432_gene_01004	33.7567	Medium	15.0467	Medium
CpILB432_gene_06489	46.2233	Medium	15.0567	Medium
CpILB432_gene_00669	29.2067	Medium	15.06	Medium
CpILB432_gene_04066	26.76	Medium	15.0667	Medium
CpILB432_gene_01065	19.4167	Medium	15.08	Medium
CpILB432_gene_04627	31.5567	Medium	15.1133	Medium
CpILB432_gene_00393	33.7167	Medium	15.1167	Medium
CpILB432_gene_03538	25.68	Medium	15.12	Medium
CpILB432_gene_03078	15.34	Medium	15.1333	Medium
CpILB432_gene_00258	11.9	Medium	15.14	Medium
CpILB432_gene_05650	37.7767	Medium	15.14	Medium
CpILB432_gene_00247	41.5233	Medium	15.15	Medium
CpILB432_gene_06854	19.0667	Medium	15.1533	Medium
CpILB432_gene_03644	22.32	Medium	15.1567	Medium
CpILB432_gene_08085	37.67	Medium	15.1567	Medium
CpILB432_gene_03564	21.16	Medium	15.19	Medium
CpILB432_gene_02559	40.3267	Medium	15.2267	Medium
CpILB432_gene_02819	75.86	Medium	15.23	Medium
CpILB432_gene_00745	15.5767	Medium	15.2367	Medium
CpILB432_gene_02365	23.7267	Medium	15.2667	Medium
CpILB432_gene_05647	26.2033	Medium	15.2667	Medium
CpILB432_gene_08210	16.4	Medium	15.2767	Medium
CpILB432_gene_01203	3.79333	Low	15.2833	Medium
CpILB432_gene_06479	6.24667	Low	15.29	Medium
CpILB432_gene_06057	30.8167	Medium	15.3133	Medium
CpILB432_gene_00768	32.4533	Medium	15.3133	Medium
CpILB432_gene_01510	21.8033	Medium	15.3167	Medium
CpILB432_gene_05901	21.9667	Medium	15.32	Medium
CpILB432_gene_07414	24.33	Medium	15.33	Medium
CpILB432_gene_07630	29.81	Medium	15.3467	Medium
CpILB432_gene_06697	23.15	Medium	15.35	Medium
CpILB432_gene_00767	35.67	Medium	15.35	Medium
CpILB432_gene_04665	11.1033	Medium	15.3633	Medium
CpILB432_gene_04269	22.1733	Medium	15.37	Medium
CpILB432_gene_02887	27.16	Medium	15.3733	Medium
CpILB432_gene_04755	33.3133	Medium	15.38	Medium
CpILB432_gene_07045	17.78	Medium	15.3833	Medium
CpILB432_gene_08035	12.7133	Medium	15.4	Medium
CpILB432_gene_07418	24.9167	Medium	15.42	Medium
CpILB432_gene_06822	23.4867	Medium	15.43	Medium
CpILB432_gene_01177	14.0433	Medium	15.4367	Medium
CpILB432_gene_01359	22.81	Medium	15.4367	Medium
CpILB432_gene_05972	39.2167	Medium	15.4433	Medium
CpILB432_gene_05770	19.2467	Medium	15.4433	Medium
CpILB432_gene_03275	22.7633	Medium	15.46	Medium
CpILB432_gene_07683	24.8067	Medium	15.47	Medium
CpILB432_gene_00385	34.9167	Medium	15.4833	Medium
CpILB432_gene_05304	39.8667	Medium	15.4833	Medium
CpILB432_gene_05497	17.6067	Medium	15.4933	Medium
CpILB432_gene_06943	12.1667	Medium	15.5067	Medium
CpILB432_gene_05128	23.3367	Medium	15.51	Medium
CpILB432_gene_04130	15.3867	Medium	15.5767	Medium
CpILB432_gene_00847	46.4767	Medium	15.5867	Medium
CpILB432_gene_06486	23.9733	Medium	15.5933	Medium
CpILB432_gene_05081	37.9467	Medium	15.6	Medium
CpILB432_gene_06366	27.5	Medium	15.6167	Medium
CpILB432_gene_04542	19.8267	Medium	15.62	Medium
CpILB432_gene_08110	16.4333	Medium	15.6433	Medium
CpILB432_gene_04719	31.3833	Medium	15.65	Medium
CpILB432_gene_06146	16.8167	Medium	15.66	Medium
CpILB432_gene_05313	33.1367	Medium	15.6767	Medium
CpILB432_gene_01280	18.8533	Medium	15.6833	Medium
CpILB432_gene_05332	26.7767	Medium	15.72	Medium
CpILB432_gene_07340	9.60333	Low	15.7333	Medium
CpILB432_gene_07531	36.6533	Medium	15.74	Medium
CpILB432_gene_00946	26.14	Medium	15.7733	Medium
CpILB432_gene_04431	18.5067	Medium	15.7933	Medium
CpILB432_gene_06894	16.19	Medium	15.7933	Medium
CpILB432_gene_03425	14.0367	Medium	15.7967	Medium
CpILB432_gene_00188	41.46	Medium	15.8	Medium
CpILB432_gene_02111	48.88	Medium	15.8167	Medium
CpILB432_gene_07515	22.4733	Medium	15.8233	Medium
CpILB432_gene_00082	19.01	Medium	15.8267	Medium
CpILB432_gene_07571	21.79	Medium	15.8267	Medium
CpILB432_gene_00998	10.1033	Medium	15.83	Medium
CpILB432_gene_03483	13.58	Medium	15.84	Medium
CpILB432_gene_06115	211.54	Medium	15.8667	Medium
CpILB432_gene_01656	9.69	Low	15.87	Medium
CpILB432_gene_02696	63.3933	Medium	15.8833	Medium
CpILB432_gene_01041	35.9533	Medium	15.8933	Medium
CpILB432_gene_07556	25.5033	Medium	15.8933	Medium
CpILB432_gene_00921	17.9467	Medium	15.9067	Medium
CpILB432_gene_06881	14.8133	Medium	15.9133	Medium
CpILB432_gene_02544	24.8067	Medium	15.94	Medium
CpILB432_gene_05250	19.6933	Medium	15.9733	Medium
CpILB432_gene_00878	41.7967	Medium	15.98	Medium
CpILB432_gene_07316	30.2067	Medium	15.9867	Medium
CpILB432_gene_01782	44.6233	Medium	15.9933	Medium
CpILB432_gene_01253	36.2233	Medium	16.01	Medium
CpILB432_gene_01551	25.8667	Medium	16.02	Medium
CpILB432_gene_00654	25.6167	Medium	16.0533	Medium
CpILB432_gene_04871	13.7867	Medium	16.0633	Medium
CpILB432_gene_06000	10.7633	Medium	16.0633	Medium
CpILB432_gene_01681	24.3667	Medium	16.0733	Medium
CpILB432_gene_00486	27.0667	Medium	16.0767	Medium
CpILB432_gene_07029	21.4167	Medium	16.1067	Medium
CpILB432_gene_04181	34.7767	Medium	16.1167	Medium
CpILB432_gene_00158	41.7867	Medium	16.1367	Medium
CpILB432_gene_01050	31.8733	Medium	16.1433	Medium
CpILB432_gene_00333	12.8033	Medium	16.1633	Medium
CpILB432_gene_00549	62.77	Medium	16.1633	Medium
CpILB432_gene_07222	16.5267	Medium	16.17	Medium
CpILB432_gene_02065	24.3733	Medium	16.1733	Medium
CpILB432_gene_03155	22.0133	Medium	16.1733	Medium
CpILB432_gene_05678	25.2667	Medium	16.1867	Medium
CpILB432_gene_03529	36.87	Medium	16.1933	Medium
CpILB432_gene_03116	32.47	Medium	16.2167	Medium
CpILB432_gene_00515	19.8067	Medium	16.2433	Medium
CpILB432_gene_06138	17.4267	Medium	16.2433	Medium
CpILB432_gene_05448	23.3133	Medium	16.2567	Medium
CpILB432_gene_07894	17.6567	Medium	16.27	Medium
CpILB432_gene_03054	11.9467	Medium	16.27	Medium
CpILB432_gene_06539	21.1367	Medium	16.28	Medium
CpILB432_gene_04746	33.5633	Medium	16.2833	Medium
CpILB432_gene_00090	34.0033	Medium	16.29	Medium
CpILB432_gene_02542	22.0733	Medium	16.2967	Medium
CpILB432_gene_05018	11.2267	Medium	16.3233	Medium
CpILB432_gene_01249	21.6067	Medium	16.3233	Medium
CpILB432_gene_05993	25.71	Medium	16.33	Medium
CpILB432_gene_03081	38.2733	Medium	16.34	Medium
CpILB432_gene_03938	25.93	Medium	16.35	Medium
CpILB432_gene_07431	17.3033	Medium	16.3567	Medium
CpILB432_gene_03987	21.7167	Medium	16.3567	Medium
CpILB432_gene_07264	50.7967	Medium	16.3733	Medium
CpILB432_gene_05919	26.8667	Medium	16.38	Medium
CpILB432_gene_03873	25.6633	Medium	16.3867	Medium
CpILB432_gene_01891	36.43	Medium	16.4	Medium
CpILB432_gene_03561	36.3333	Medium	16.4167	Medium
CpILB432_gene_01884	15.04	Medium	16.42	Medium
CpILB432_gene_00941	50.12	Medium	16.4333	Medium
CpILB432_gene_00014	30.9033	Medium	16.4433	Medium
CpILB432_gene_05417	32.7867	Medium	16.4767	Medium
CpILB432_gene_06339	39.2967	Medium	16.48	Medium
CpILB432_gene_06931	31.23	Medium	16.4867	Medium
CpILB432_gene_02417	18.3467	Medium	16.4933	Medium
CpILB432_gene_00698	16.9967	Medium	16.4933	Medium
CpILB432_gene_00457	27.1533	Medium	16.4967	Medium
CpILB432_gene_05060	25.5433	Medium	16.52	Medium
CpILB432_gene_01355	11.7833	Medium	16.53	Medium
CpILB432_gene_06866	21.66	Medium	16.5333	Medium
CpILB432_gene_06662	17.2533	Medium	16.5433	Medium
CpILB432_gene_05149	38.8033	Medium	16.5433	Medium
CpILB432_gene_03176	21.34	Medium	16.5567	Medium
CpILB432_gene_03412	26.62	Medium	16.5667	Medium
CpILB432_gene_03238	58.07	Medium	16.5667	Medium
CpILB432_gene_00843	22.3033	Medium	16.5667	Medium
CpILB432_gene_02320	29.0267	Medium	16.57	Medium
CpILB432_gene_03857	60.0067	Medium	16.57	Medium
CpILB432_gene_01350	12.8267	Medium	16.5733	Medium
CpILB432_gene_00474	51.3767	Medium	16.5767	Medium
CpILB432_gene_03935	18.8433	Medium	16.5767	Medium
CpILB432_gene_02893	15.1933	Medium	16.5833	Medium
CpILB432_gene_00224	65.3633	Medium	16.6	Medium
CpILB432_gene_05534	28.4233	Medium	16.6067	Medium
CpILB432_gene_00132	44.66	Medium	16.6167	Medium
CpILB432_gene_05090	49.14	Medium	16.6167	Medium
CpILB432_gene_05681	21.1433	Medium	16.6267	Medium
CpILB432_gene_05446	36.1467	Medium	16.6567	Medium
CpILB432_gene_02477	19.62	Medium	16.6633	Medium
CpILB432_gene_07942	34.94	Medium	16.6667	Medium
CpILB432_gene_02597	37.0533	Medium	16.67	Medium
CpILB432_gene_04844	10.74	Medium	16.6767	Medium
CpILB432_gene_03945	22.4367	Medium	16.69	Medium
CpILB432_gene_00813	23.9567	Medium	16.69	Medium
CpILB432_gene_08216	41.0467	Medium	16.7	Medium
CpILB432_gene_02901	23.57	Medium	16.7	Medium
CpILB432_gene_07823	11.3333	Medium	16.7333	Medium
CpILB432_gene_08053	23.9433	Medium	16.7467	Medium
CpILB432_gene_01690	25.0533	Medium	16.7633	Medium
CpILB432_gene_03282	35.4767	Medium	16.79	Medium
CpILB432_gene_06238	26.6833	Medium	16.7967	Medium
CpILB432_gene_00660	28.9233	Medium	16.8067	Medium
CpILB432_gene_04822	30.9	Medium	16.8267	Medium
CpILB432_gene_05074	30.04	Medium	16.8467	Medium
CpILB432_gene_05112	24.5433	Medium	16.8467	Medium
CpILB432_gene_03298	45.81	Medium	16.85	Medium
CpILB432_gene_05356	27.6733	Medium	16.86	Medium
CpILB432_gene_03058	40.4433	Medium	16.8633	Medium
CpILB432_gene_00169	33.9833	Medium	16.8633	Medium
CpILB432_gene_01067	23.4667	Medium	16.9067	Medium
CpILB432_gene_05052	29.9	Medium	16.91	Medium
CpILB432_gene_05212	15.21	Medium	16.9167	Medium
CpILB432_gene_03804	22.8333	Medium	16.9267	Medium
CpILB432_gene_03756	15.17	Medium	16.93	Medium
CpILB432_gene_03314	18.0133	Medium	16.9467	Medium
CpILB432_gene_04720	14.8933	Medium	16.95	Medium
CpILB432_gene_02599	63.5233	Medium	16.96	Medium
CpILB432_gene_01974	59.08	Medium	16.99	Medium
CpILB432_gene_06273	33.4567	Medium	17.02	Medium
CpILB432_gene_05036	30.7967	Medium	17.0367	Medium
CpILB432_gene_02904	19.76	Medium	17.0433	Medium
CpILB432_gene_02161	30.42	Medium	17.0867	Medium
CpILB432_gene_06221	18.87	Medium	17.1033	Medium
CpILB432_gene_02240	43.0133	Medium	17.1067	Medium
CpILB432_gene_06657	16.2333	Medium	17.11	Medium
CpILB432_gene_04179	46.15	Medium	17.1133	Medium
CpILB432_gene_02144	37.0167	Medium	17.1167	Medium
CpILB432_gene_06972	18.42	Medium	17.13	Medium
CpILB432_gene_01666	53.3333	Medium	17.1333	Medium
CpILB432_gene_07134	18.8267	Medium	17.14	Medium
CpILB432_gene_00508	22.6533	Medium	17.1433	Medium
CpILB432_gene_01796	33.2867	Medium	17.1433	Medium
CpILB432_gene_00095	34.67	Medium	17.1667	Medium
CpILB432_gene_02246	17.3133	Medium	17.1833	Medium
CpILB432_gene_04858	26.6567	Medium	17.19	Medium
CpILB432_gene_02587	22.07	Medium	17.2	Medium
CpILB432_gene_00750	30.7833	Medium	17.22	Medium
CpILB432_gene_06495	19.15	Medium	17.22	Medium
CpILB432_gene_06872	35.9733	Medium	17.2233	Medium
CpILB432_gene_01892	32.72	Medium	17.2233	Medium
CpILB432_gene_06902	31.5333	Medium	17.2433	Medium
CpILB432_gene_04610	23.91	Medium	17.2767	Medium
CpILB432_gene_04868	22.9967	Medium	17.2767	Medium
CpILB432_gene_02874	8.51667	Low	17.3033	Medium
CpILB432_gene_03183	26.47	Medium	17.3133	Medium
CpILB432_gene_01943	n/a	n/a	17.34	Medium
CpILB432_gene_00699	32.0167	Medium	17.3467	Medium
CpILB432_gene_03671	42.62	Medium	17.3533	Medium
CpILB432_gene_07948	19.0633	Medium	17.3667	Medium
CpILB432_gene_06434	51.45	Medium	17.3733	Medium
CpILB432_gene_07629	28.48	Medium	17.38	Medium
CpILB432_gene_00437	48.4733	Medium	17.3833	Medium
CpILB432_gene_08125	30.7033	Medium	17.3833	Medium
CpILB432_gene_08191	28.84	Medium	17.3967	Medium
CpILB432_gene_00683	33.76	Medium	17.3967	Medium
CpILB432_gene_03520	22.93	Medium	17.42	Medium
CpILB432_gene_07392	41.2333	Medium	17.43	Medium
CpILB432_gene_03930	24.7067	Medium	17.4367	Medium
CpILB432_gene_04238	17.5667	Medium	17.45	Medium
CpILB432_gene_03102	24.3767	Medium	17.5	Medium
CpILB432_gene_06226	49.19	Medium	17.51	Medium
CpILB432_gene_02579	22.41	Medium	17.5667	Medium
CpILB432_gene_07992	37.9867	Medium	17.5667	Medium
CpILB432_gene_05542	38.47	Medium	17.5733	Medium
CpILB432_gene_03421	35.05	Medium	17.59	Medium
CpILB432_gene_07188	29.7167	Medium	17.59	Medium
CpILB432_gene_07980	20.1167	Medium	17.5967	Medium
CpILB432_gene_02479	38.1967	Medium	17.5967	Medium
CpILB432_gene_04173	23.15	Medium	17.5967	Medium
CpILB432_gene_02388	18.69	Medium	17.6067	Medium
CpILB432_gene_04865	36.82	Medium	17.62	Medium
CpILB432_gene_03646	n/a	n/a	17.6367	Medium
CpILB432_gene_02506	44.3933	Medium	17.6533	Medium
CpILB432_gene_04426	15.6333	Medium	17.6567	Medium
CpILB432_gene_07058	22.4167	Medium	17.6567	Medium
CpILB432_gene_07685	49.5367	Medium	17.6833	Medium
CpILB432_gene_06730	64.78	Medium	17.6867	Medium
CpILB432_gene_06090	22.1767	Medium	17.7233	Medium
CpILB432_gene_02002	30.3933	Medium	17.7333	Medium
CpILB432_gene_05572	17.93	Medium	17.7333	Medium
CpILB432_gene_03643	33.0367	Medium	17.7533	Medium
CpILB432_gene_08209	13.8633	Medium	17.7567	Medium
CpILB432_gene_02888	34.42	Medium	17.7567	Medium
CpILB432_gene_02977	35.38	Medium	17.7633	Medium
CpILB432_gene_04345	38.9233	Medium	17.7667	Medium
CpILB432_gene_00746	15.4967	Medium	17.77	Medium
CpILB432_gene_00935	41.82	Medium	17.7733	Medium
CpILB432_gene_00205	40.2733	Medium	17.8	Medium
CpILB432_gene_02493	40.7567	Medium	17.8033	Medium
CpILB432_gene_03121	39.2367	Medium	17.8033	Medium
CpILB432_gene_01556	12.2333	Medium	17.8067	Medium
CpILB432_gene_03948	45.3367	Medium	17.8133	Medium
CpILB432_gene_01769	23.4567	Medium	17.8267	Medium
CpILB432_gene_04952	21.1967	Medium	17.8267	Medium
CpILB432_gene_02940	58.4133	Medium	17.8333	Medium
CpILB432_gene_05293	40.13	Medium	17.85	Medium
CpILB432_gene_04864	26.9467	Medium	17.8567	Medium
CpILB432_gene_02845	23.8	Medium	17.87	Medium
CpILB432_gene_06835	37.33	Medium	17.8967	Medium
CpILB432_gene_00341	28.46	Medium	17.9033	Medium
CpILB432_gene_03546	16.9267	Medium	17.9567	Medium
CpILB432_gene_04388	45.8233	Medium	17.98	Medium
CpILB432_gene_00355	17.5033	Medium	17.9933	Medium
CpILB432_gene_04392	42.02	Medium	18.0033	Medium
CpILB432_gene_07993	39.05	Medium	18.0167	Medium
CpILB432_gene_03543	34.9333	Medium	18.0233	Medium
CpILB432_gene_02701	59.2567	Medium	18.0267	Medium
CpILB432_gene_04743	36.6467	Medium	18.03	Medium
CpILB432_gene_01175	27.62	Medium	18.0433	Medium
CpILB432_gene_00495	38.7833	Medium	18.0467	Medium
CpILB432_gene_02857	27.0233	Medium	18.07	Medium
CpILB432_gene_01653	19.59	Medium	18.0733	Medium
CpILB432_gene_06340	63.39	Medium	18.09	Medium
CpILB432_gene_01794	n/a	n/a	18.1133	Medium
CpILB432_gene_01764	33.66	Medium	18.1367	Medium
CpILB432_gene_07221	21.2667	Medium	18.1533	Medium
CpILB432_gene_06946	23.4567	Medium	18.1567	Medium
CpILB432_gene_07384	20.1333	Medium	18.16	Medium
CpILB432_gene_06254	27.8633	Medium	18.16	Medium
CpILB432_gene_03427	24.0533	Medium	18.1633	Medium
CpILB432_gene_01331	40.4367	Medium	18.1633	Medium
CpILB432_gene_02446	62.09	Medium	18.1667	Medium
CpILB432_gene_02660	38.0667	Medium	18.1967	Medium
CpILB432_gene_07376	24.3233	Medium	18.2067	Medium
CpILB432_gene_03242	22.6267	Medium	18.22	Medium
CpILB432_gene_01388	15.72	Medium	18.22	Medium
CpILB432_gene_02619	37.2067	Medium	18.2233	Medium
CpILB432_gene_03295	33.4933	Medium	18.25	Medium
CpILB432_gene_01698	48.1767	Medium	18.25	Medium
CpILB432_gene_00382	38.84	Medium	18.2567	Medium
CpILB432_gene_06726	20.84	Medium	18.2567	Medium
CpILB432_gene_00914	21.6	Medium	18.2633	Medium
CpILB432_gene_02967	33.8767	Medium	18.2833	Medium
CpILB432_gene_03722	22.04	Medium	18.29	Medium
CpILB432_gene_07279	8.08333	Low	18.2933	Medium
CpILB432_gene_02466	40.73	Medium	18.31	Medium
CpILB432_gene_00500	31.06	Medium	18.3333	Medium
CpILB432_gene_05596	56.27	Medium	18.3467	Medium
CpILB432_gene_04038	30.4233	Medium	18.3867	Medium
CpILB432_gene_07978	26.5733	Medium	18.4233	Medium
CpILB432_gene_03481	22.4867	Medium	18.45	Medium
CpILB432_gene_04169	33.1833	Medium	18.4567	Medium
CpILB432_gene_05948	26.4467	Medium	18.4633	Medium
CpILB432_gene_00263	50.6467	Medium	18.4733	Medium
CpILB432_gene_06404	35.71	Medium	18.4867	Medium
CpILB432_gene_07196	31.2067	Medium	18.5	Medium
CpILB432_gene_06123	23.95	Medium	18.5	Medium
CpILB432_gene_01682	20.89	Medium	18.5267	Medium
CpILB432_gene_03618	38.4633	Medium	18.5333	Medium
CpILB432_gene_05264	10.12	Medium	18.54	Medium
CpILB432_gene_08170	29.7233	Medium	18.5467	Medium
CpILB432_gene_07563	21.76	Medium	18.5533	Medium
CpILB432_gene_06608	23.3533	Medium	18.5633	Medium
CpILB432_gene_03853	33.0333	Medium	18.5733	Medium
CpILB432_gene_02982	22.3367	Medium	18.59	Medium
CpILB432_gene_01066	13.8267	Medium	18.61	Medium
CpILB432_gene_04264	9.96667	Low	18.6133	Medium
CpILB432_gene_02681	26.8333	Medium	18.6133	Medium
CpILB432_gene_07994	27.4133	Medium	18.6267	Medium
CpILB432_gene_00470	36.44	Medium	18.6367	Medium
CpILB432_gene_03585	34.51	Medium	18.67	Medium
CpILB432_gene_07910	13.59	Medium	18.68	Medium
CpILB432_gene_07904	27.0733	Medium	18.69	Medium
CpILB432_gene_01183	37.74	Medium	18.69	Medium
CpILB432_gene_06673	26.9667	Medium	18.6967	Medium
CpILB432_gene_06916	44.1767	Medium	18.7	Medium
CpILB432_gene_01398	20.72	Medium	18.73	Medium
CpILB432_gene_01770	27.45	Medium	18.7333	Medium
CpILB432_gene_01399	18.6967	Medium	18.7367	Medium
CpILB432_gene_00863	22.7667	Medium	18.75	Medium
CpILB432_gene_03772	24.4733	Medium	18.7533	Medium
CpILB432_gene_07500	42.5433	Medium	18.7533	Medium
CpILB432_gene_02535	28.4533	Medium	18.7567	Medium
CpILB432_gene_06707	15.0933	Medium	18.7667	Medium
CpILB432_gene_05688	36.56	Medium	18.77	Medium
CpILB432_gene_07766	19.8533	Medium	18.7733	Medium
CpILB432_gene_06369	28.9133	Medium	18.78	Medium
CpILB432_gene_06658	28.2433	Medium	18.79	Medium
CpILB432_gene_01594	19.3	Medium	18.7967	Medium
CpILB432_gene_03303	56.3167	Medium	18.8	Medium
CpILB432_gene_01654	56.79	Medium	18.8133	Medium
CpILB432_gene_05013	52.4133	Medium	18.83	Medium
CpILB432_gene_04675	n/a	n/a	18.83	Medium
CpILB432_gene_00866	57.95	Medium	18.8533	Medium
CpILB432_gene_05499	42.2733	Medium	18.8533	Medium
CpILB432_gene_07495	41.3733	Medium	18.8567	Medium
CpILB432_gene_04758	41.9067	Medium	18.8667	Medium
CpILB432_gene_06357	24.11	Medium	18.89	Medium
CpILB432_gene_04653	25.1133	Medium	18.9133	Medium
CpILB432_gene_05414	34.89	Medium	18.93	Medium
CpILB432_gene_01205	15.2667	Medium	18.94	Medium
CpILB432_gene_02721	31.18	Medium	18.95	Medium
CpILB432_gene_02398	22.4767	Medium	18.96	Medium
CpILB432_gene_05473	32.6433	Medium	18.9667	Medium
CpILB432_gene_05049	38.9667	Medium	18.9667	Medium
CpILB432_gene_03955	29.0667	Medium	18.9767	Medium
CpILB432_gene_02344	38.5567	Medium	18.98	Medium
CpILB432_gene_00359	37.5133	Medium	18.9833	Medium
CpILB432_gene_02441	30.4433	Medium	18.9967	Medium
CpILB432_gene_00513	14.8733	Medium	19.0033	Medium
CpILB432_gene_01559	33.5067	Medium	19.0033	Medium
CpILB432_gene_04625	35.3267	Medium	19.01	Medium
CpILB432_gene_00166	20.9833	Medium	19.0167	Medium
CpILB432_gene_04075	24.2133	Medium	19.05	Medium
CpILB432_gene_02487	38.81	Medium	19.09	Medium
CpILB432_gene_05666	24.0533	Medium	19.0967	Medium
CpILB432_gene_02062	24.8567	Medium	19.1067	Medium
CpILB432_gene_01695	25.2367	Medium	19.1133	Medium
CpILB432_gene_00157	30.4533	Medium	19.14	Medium
CpILB432_gene_07568	24.6267	Medium	19.1633	Medium
CpILB432_gene_04254	4.39667	Low	19.17	Medium
CpILB432_gene_05780	25.2333	Medium	19.17	Medium
CpILB432_gene_03744	31.8067	Medium	19.1733	Medium
CpILB432_gene_03460	29.71	Medium	19.2	Medium
CpILB432_gene_07819	30.1367	Medium	19.2067	Medium
CpILB432_gene_04651	22.0367	Medium	19.2267	Medium
CpILB432_gene_05643	24.65	Medium	19.2467	Medium
CpILB432_gene_03288	15.63	Medium	19.27	Medium
CpILB432_gene_04671	48.7533	Medium	19.2767	Medium
CpILB432_gene_03733	26.71	Medium	19.3033	Medium
CpILB432_gene_02373	35.55	Medium	19.3033	Medium
CpILB432_gene_00151	27.9267	Medium	19.3267	Medium
CpILB432_gene_07400	35.1533	Medium	19.3433	Medium
CpILB432_gene_05087	13.1167	Medium	19.3433	Medium
CpILB432_gene_03038	13.5333	Medium	19.3533	Medium
CpILB432_gene_06204	20.9667	Medium	19.36	Medium
CpILB432_gene_01397	44.2133	Medium	19.37	Medium
CpILB432_gene_07595	30.7767	Medium	19.3733	Medium
CpILB432_gene_02541	31.1867	Medium	19.46	Medium
CpILB432_gene_00083	46.6433	Medium	19.47	Medium
CpILB432_gene_04199	22.9667	Medium	19.4867	Medium
CpILB432_gene_03575	19.2767	Medium	19.49	Medium
CpILB432_gene_02598	39.48	Medium	19.49	Medium
CpILB432_gene_05762	49.8267	Medium	19.49	Medium
CpILB432_gene_00227	40.6467	Medium	19.49	Medium
CpILB432_gene_05180	33.39	Medium	19.5	Medium
CpILB432_gene_04735	39.6367	Medium	19.5133	Medium
CpILB432_gene_02347	62.5633	Medium	19.5133	Medium
CpILB432_gene_01150	29.9233	Medium	19.5267	Medium
CpILB432_gene_00397	25.8567	Medium	19.5267	Medium
CpILB432_gene_06027	45.83	Medium	19.55	Medium
CpILB432_gene_05058	41.5233	Medium	19.56	Medium
CpILB432_gene_04250	24.8667	Medium	19.56	Medium
CpILB432_gene_03535	15.2067	Medium	19.5733	Medium
CpILB432_gene_03883	58.9	Medium	19.5833	Medium
CpILB432_gene_01685	15.5833	Medium	19.5833	Medium
CpILB432_gene_01953	31.79	Medium	19.59	Medium
CpILB432_gene_06525	30.6833	Medium	19.5967	Medium
CpILB432_gene_00372	31.8467	Medium	19.5967	Medium
CpILB432_gene_07415	38.7133	Medium	19.6	Medium
CpILB432_gene_02453	26.0033	Medium	19.61	Medium
CpILB432_gene_03953	21.3133	Medium	19.6133	Medium
CpILB432_gene_07088	21.9267	Medium	19.6167	Medium
CpILB432_gene_05065	25.1933	Medium	19.62	Medium
CpILB432_gene_06410	20.0633	Medium	19.62	Medium
CpILB432_gene_05692	25.1	Medium	19.63	Medium
CpILB432_gene_00565	23.6267	Medium	19.6333	Medium
CpILB432_gene_00564	22.4067	Medium	19.6333	Medium
CpILB432_gene_01895	35.2233	Medium	19.6833	Medium
CpILB432_gene_06316	44.5367	Medium	19.6967	Medium
CpILB432_gene_06246	25.91	Medium	19.71	Medium
CpILB432_gene_02162	23.8167	Medium	19.7367	Medium
CpILB432_gene_05956	5.29333	Low	19.7433	Medium
CpILB432_gene_00901	35.81	Medium	19.79	Medium
CpILB432_gene_00603	27.0133	Medium	19.7967	Medium
CpILB432_gene_06144	29.5767	Medium	19.81	Medium
CpILB432_gene_07554	23.07	Medium	19.83	Medium
CpILB432_gene_04763	22.0167	Medium	19.84	Medium
CpILB432_gene_03125	40.22	Medium	19.84	Medium
CpILB432_gene_04062	29.4267	Medium	19.84	Medium
CpILB432_gene_00649	23.0133	Medium	19.8467	Medium
CpILB432_gene_04017	24.4167	Medium	19.8633	Medium
CpILB432_gene_05668	25.2933	Medium	19.8733	Medium
CpILB432_gene_07093	28.5067	Medium	19.8833	Medium
CpILB432_gene_00358	29.9533	Medium	19.9	Medium
CpILB432_gene_05648	81.62	Medium	19.91	Medium
CpILB432_gene_07401	46.23	Medium	19.9367	Medium
CpILB432_gene_01019	42.5367	Medium	19.9367	Medium
CpILB432_gene_05300	25.9867	Medium	19.96	Medium
CpILB432_gene_02993	27.4	Medium	19.9667	Medium
CpILB432_gene_07396	28.78	Medium	19.9667	Medium
CpILB432_gene_02235	14.7933	Medium	20.0267	Medium
CpILB432_gene_04281	17.5533	Medium	20.0333	Medium
CpILB432_gene_07255	12.73	Medium	20.0367	Medium
CpILB432_gene_06252	54.4967	Medium	20.0367	Medium
CpILB432_gene_01472	33.6667	Medium	20.04	Medium
CpILB432_gene_00632	36.5567	Medium	20.07	Medium
CpILB432_gene_03803	18.2133	Medium	20.11	Medium
CpILB432_gene_05188	34.18	Medium	20.1267	Medium
CpILB432_gene_03780	41.56	Medium	20.1333	Medium
CpILB432_gene_04448	28.19	Medium	20.15	Medium
CpILB432_gene_01222	38.28	Medium	20.15	Medium
CpILB432_gene_02075	24.76	Medium	20.1667	Medium
CpILB432_gene_06802	21.0567	Medium	20.1767	Medium
CpILB432_gene_02798	27.4733	Medium	20.1933	Medium
CpILB432_gene_02609	31.3533	Medium	20.2033	Medium
CpILB432_gene_01233	19.1233	Medium	20.2433	Medium
CpILB432_gene_00439	23.0367	Medium	20.2567	Medium
CpILB432_gene_04225	24.9233	Medium	20.2667	Medium
CpILB432_gene_00658	22.3233	Medium	20.2867	Medium
CpILB432_gene_07774	32.3867	Medium	20.29	Medium
CpILB432_gene_03266	77.9133	Medium	20.2967	Medium
CpILB432_gene_03939	25.2033	Medium	20.3033	Medium
CpILB432_gene_01115	27.06	Medium	20.31	Medium
CpILB432_gene_01421	38.6933	Medium	20.32	Medium
CpILB432_gene_00231	54.99	Medium	20.3367	Medium
CpILB432_gene_01585	69.7067	Medium	20.35	Medium
CpILB432_gene_04207	30.43	Medium	20.3533	Medium
CpILB432_gene_03348	35.52	Medium	20.3667	Medium
CpILB432_gene_05575	23.84	Medium	20.3733	Medium
CpILB432_gene_02199	42	Medium	20.3767	Medium
CpILB432_gene_07132	45.41	Medium	20.3933	Medium
CpILB432_gene_00304	24.2667	Medium	20.3933	Medium
CpILB432_gene_04210	66.55	Medium	20.4	Medium
CpILB432_gene_02673	52.6433	Medium	20.4067	Medium
CpILB432_gene_05606	26.5867	Medium	20.42	Medium
CpILB432_gene_06763	40.8233	Medium	20.4567	Medium
CpILB432_gene_02812	37.2367	Medium	20.4967	Medium
CpILB432_gene_01026	38.8567	Medium	20.5033	Medium
CpILB432_gene_05766	61.8833	Medium	20.51	Medium
CpILB432_gene_01489	41.9933	Medium	20.53	Medium
CpILB432_gene_07104	18.4067	Medium	20.5333	Medium
CpILB432_gene_02667	20.9	Medium	20.5433	Medium
CpILB432_gene_06754	33.2067	Medium	20.5433	Medium
CpILB432_gene_07634	43.2	Medium	20.5633	Medium
CpILB432_gene_01163	19.4033	Medium	20.5667	Medium
CpILB432_gene_07452	55.3567	Medium	20.5667	Medium
CpILB432_gene_00966	30.7767	Medium	20.57	Medium
CpILB432_gene_00373	46.39	Medium	20.5733	Medium
CpILB432_gene_02522	40.28	Medium	20.5867	Medium
CpILB432_gene_05848	65.7633	Medium	20.6033	Medium
CpILB432_gene_00129	39.5967	Medium	20.6167	Medium
CpILB432_gene_02258	43.6333	Medium	20.6333	Medium
CpILB432_gene_02128	43.53	Medium	20.64	Medium
CpILB432_gene_02418	59.4	Medium	20.64	Medium
CpILB432_gene_08001	14.7	Medium	20.6433	Medium
CpILB432_gene_02332	46.2167	Medium	20.65	Medium
CpILB432_gene_01768	38.28	Medium	20.65	Medium
CpILB432_gene_00475	77.66	Medium	20.6567	Medium
CpILB432_gene_05815	86.8833	Medium	20.7033	Medium
CpILB432_gene_02046	57.25	Medium	20.7167	Medium
CpILB432_gene_03860	52.8033	Medium	20.7233	Medium
CpILB432_gene_01431	27.3667	Medium	20.7667	Medium
CpILB432_gene_01311	16.1533	Medium	20.77	Medium
CpILB432_gene_05483	51.74	Medium	20.7933	Medium
CpILB432_gene_07593	27.6167	Medium	20.8	Medium
CpILB432_gene_00519	22.5033	Medium	20.8033	Medium
CpILB432_gene_00021	52.0133	Medium	20.83	Medium
CpILB432_gene_00571	21.0833	Medium	20.8333	Medium
CpILB432_gene_04752	42.0967	Medium	20.9	Medium
CpILB432_gene_06515	21.6633	Medium	20.9033	Medium
CpILB432_gene_02637	72.8667	Medium	20.9033	Medium
CpILB432_gene_04741	30.5333	Medium	20.9167	Medium
CpILB432_gene_04956	26.7167	Medium	20.9267	Medium
CpILB432_gene_04382	63.33	Medium	20.9567	Medium
CpILB432_gene_04605	43.1667	Medium	20.97	Medium
CpILB432_gene_05850	11.06	Medium	20.9967	Medium
CpILB432_gene_04525	43.9467	Medium	21.01	Medium
CpILB432_gene_00643	34.68	Medium	21.03	Medium
CpILB432_gene_01412	38.54	Medium	21.0467	Medium
CpILB432_gene_03663	32.2333	Medium	21.0533	Medium
CpILB432_gene_03119	36.65	Medium	21.0733	Medium
CpILB432_gene_05233	46.47	Medium	21.0733	Medium
CpILB432_gene_03523	14.45	Medium	21.0833	Medium
CpILB432_gene_04546	29.95	Medium	21.0833	Medium
CpILB432_gene_00452	27.9367	Medium	21.0833	Medium
CpILB432_gene_02101	47.8567	Medium	21.12	Medium
[truncated: 6,245 more rows]

## Sheet: Table S4.Highly expressed genes
Supplementary Table S4. Highly expressed genes of ILB432 in at least one evaluated condition
Gene ID	Predicted as secreted protein	Mean TPM	Expression category	Mean TPM	Expression category
CpILB432_gene_07732	Yes	18688	High	18513	High
CpILB432_gene_07899	Tes	13400	High	16773.9	High
CpILB432_gene_05728	No	12845.9	High	15732.3	High
CpILB432_gene_07696	No	12545.5	High	14851.3	High
CpILB432_gene_07277	No	10364.1	High	4241.71	High
CpILB432_gene_05994	No	10209.8	High	12347.5	High
CpILB432_gene_01626	No	9514.72	High	7562.23	High
CpILB432_gene_03196	Yes	8499.21	High	5233.55	High
CpILB432_gene_05393	No	8080.26	High	7777.85	High
CpILB432_gene_06356	Yes	7594.36	High	1839.77	High
CpILB432_gene_04988	No	6244.54	High	3004.22	High
CpILB432_gene_03332	Yes	5610.36	High	2104.61	High
CpILB432_gene_05600	Yes	5567.88	High	1110.04	High
CpILB432_gene_03270	No	5422.1	High	5013.16	High
CpILB432_gene_04565	No	5365.46	High	7907.67	High
CpILB432_gene_04722	No	5284.69	High	3061.5	High
CpILB432_gene_07100	No	4959.67	High	3677.25	High
CpILB432_gene_06176	No	4868.46	High	3667.3	High
CpILB432_gene_02342	No	4815.54	High	3232.56	High
CpILB432_gene_07194	No	4447.87	High	2815.86	High
CpILB432_gene_06903	No	4425.52	High	2802.89	High
CpILB432_gene_04797	No	4287.79	High	2926.82	High
CpILB432_gene_02666	No	4204.4	High	1883.29	High
CpILB432_gene_00492	No	4078.4	High	2667.71	High
CpILB432_gene_01598	No	4009.11	High	212035	High
CpILB432_gene_07608	No	3981.57	High	2650.05	High
CpILB432_gene_05434	No	3977.32	High	2566.61	High
CpILB432_gene_08039	No	3906.65	High	1624.07	High
CpILB432_gene_03720	No	3774.39	High	2365.04	High
CpILB432_gene_01715	Yes	3685.15	High	838.25	Medium
CpILB432_gene_02557	No	3650.85	High	3176.75	High
CpILB432_gene_01914	Yes	3503.91	High	677.673	Medium
CpILB432_gene_04359	No	3500.99	High	1584.22	High
CpILB432_gene_07891	No	3409.22	High	3756.01	High
CpILB432_gene_00479	No	3409.08	High	7152.66	High
CpILB432_gene_02573	Yes	3401.69	High	5554.65	High
CpILB432_gene_01627	No	3383.65	High	2289.31	High
CpILB432_gene_03876	No	3365.79	High	2528.59	High
CpILB432_gene_06832	No	3274.28	High	2592.12	High
CpILB432_gene_01010	No	3222.74	High	2221.14	High
CpILB432_gene_03818	No	3196.91	High	2770	High
CpILB432_gene_03949	No	3069.76	High	2086.39	High
CpILB432_gene_06939	No	3060.44	High	1822.73	High
CpILB432_gene_01777	No	3052.18	High	2059.2	High
CpILB432_gene_07201	No	2996.7	High	1757.84	High
CpILB432_gene_04242	No	2934.84	High	1797.96	High
CpILB432_gene_08153	Yes	2922.75	High	560.533	Medium
CpILB432_gene_08154	No	2896.03	High	886.03	Medium
CpILB432_gene_07566	No	2782.45	High	1151.29	High
CpILB432_gene_05137	No	2773.27	High	1697.87	High
CpILB432_gene_00442	No	2764.52	High	1825.49	High
CpILB432_gene_01780	No	2761.74	High	1144.7	High
CpILB432_gene_04162	No	2730.2	High	1457.31	High
CpILB432_gene_01595	No	2664.13	High	4127.63	High
CpILB432_gene_00612	No	2632.09	High	1255.91	High
CpILB432_gene_06653	Yes	2610.4	High	1578.33	High
CpILB432_gene_06306	No	2596.81	High	1580	High
CpILB432_gene_01639	No	2563.05	High	2087.14	High
CpILB432_gene_07212	No	2510.49	High	1631.23	High
CpILB432_gene_02084	No	2491.8	High	2925.25	High
CpILB432_gene_01241	Yes	2468.49	High	1365.81	High
CpILB432_gene_01981	Yes	2458.14	High	1035.71	High
CpILB432_gene_08019	No	2411.32	High	4199.83	High
CpILB432_gene_04465	Yes	2397.98	High	780.28	Medium
CpILB432_gene_06078	Yes	2395.13	High	1117	High
CpILB432_gene_04577	No	2381.5	High	1712.47	High
CpILB432_gene_04492	No	2286.48	High	1873.05	High
CpILB432_gene_06594	No	2275.9	High	1577.54	High
CpILB432_gene_01900	No	2261.68	High	2001.73	High
CpILB432_gene_03742	No	2259.66	High	1584.1	High
CpILB432_gene_02054	No	2191.12	High	11370.4	High
CpILB432_gene_02571	No	2186.62	High	1661.1	High
CpILB432_gene_07085	No	2181.45	High	1462.04	High
CpILB432_gene_04709	No	2163.78	High	901.53	Medium
CpILB432_gene_03245	No	2141.52	High	1663.65	High
CpILB432_gene_04360	No	2125.63	High	n/a	n/a
CpILB432_gene_05310	No	2116.26	High	1219.84	High
CpILB432_gene_02057	No	2091.93	High	2785.5	High
CpILB432_gene_00008	No	2070.25	High	1028.14	High
CpILB432_gene_05006	No	2052.72	High	5290.36	High
CpILB432_gene_02529	No	2051.17	High	1438.71	High
CpILB432_gene_03219	No	2045.71	High	1216.8	High
CpILB432_gene_00288	No	2038.93	High	1195.91	High
CpILB432_gene_07460	No	1979.58	High	1249.33	High
CpILB432_gene_05735	No	1974.79	High	1949.28	High
CpILB432_gene_03158	No	1973.85	High	1448.24	High
CpILB432_gene_07099	No	1968.46	High	1218.98	High
CpILB432_gene_02994	No	1938.49	High	1163.64	High
CpILB432_gene_04506	Yes	1920.6	High	553.087	Medium
CpILB432_gene_04908	No	1888.05	High	1640.4	High
CpILB432_gene_04245	No	1846.92	High	1216.07	High
CpILB432_gene_06350	No	1829.69	High	1416.59	High
CpILB432_gene_04236	No	1823.59	High	940.153	Medium
CpILB432_gene_03499	No	1819.23	High	678.083	Medium
CpILB432_gene_02997	No	1791.05	High	6956.33	High
CpILB432_gene_07124	No	1758.86	High	1106.62	High
CpILB432_gene_06389	Yes	1735.24	High	611.913	Medium
CpILB432_gene_06230	No	1727.35	High	957.683	Medium
CpILB432_gene_01578	Yes	1723.44	High	3533.84	High
CpILB432_gene_03942	No	1691.98	High	764.003	Medium
CpILB432_gene_05512	No	1691.8	High	967.483	Medium
CpILB432_gene_06288	No	1691.26	High	897.37	Medium
CpILB432_gene_01108	No	1679.63	High	488.427	Medium
CpILB432_gene_05877	No	1642.07	High	1600.69	High
CpILB432_gene_06988	No	1640.51	High	1436.86	High
CpILB432_gene_02397	No	1636.05	High	891.67	Medium
CpILB432_gene_01833	No	1575.62	High	875.44	Medium
CpILB432_gene_00004	No	1572.79	High	595.973	Medium
CpILB432_gene_06649	Yes	1535.2	High	2261.54	High
CpILB432_gene_07518	No	1535.1	High	1393.4	High
CpILB432_gene_07016	No	1534.45	High	659.883	Medium
CpILB432_gene_07211	No	1532.85	High	877.277	Medium
CpILB432_gene_00884	No	1526.6	High	987.747	Medium
CpILB432_gene_05506	No	1523.83	High	542.713	Medium
CpILB432_gene_05529	No	1503.36	High	706.28	Medium
CpILB432_gene_02067	No	1476.38	High	777	Medium
CpILB432_gene_04361	No	1468.98	High	812.687	Medium
CpILB432_gene_02837	Yes	1446.22	High	910.65	Medium
CpILB432_gene_03462	No	1438.98	High	652.373	Medium
CpILB432_gene_05746	No	1402.24	High	1368.91	High
CpILB432_gene_07361	No	1391.91	High	2691.53	High
CpILB432_gene_02285	No	1388.09	High	444.417	Medium
CpILB432_gene_00882	No	1382.61	High	603.51	Medium
CpILB432_gene_00915	No	1371.19	High	482.133	Medium
CpILB432_gene_03701	No	1342.32	High	587.997	Medium
CpILB432_gene_04798	No	1330.92	High	632.153	Medium
CpILB432_gene_04212	No	1320.39	High	902.887	Medium
CpILB432_gene_06564	No	1317.77	High	466.11	Medium
CpILB432_gene_02582	No	1314.54	High	482.74	Medium
CpILB432_gene_02979	No	1290.35	High	882.463	Medium
CpILB432_gene_01302	No	1288.98	High	1388.79	High
CpILB432_gene_04501	Yes	1273.37	High	459.33	Medium
CpILB432_gene_08180	No	1261.4	High	550.617	Medium
CpILB432_gene_02198	No	1259.37	High	895.987	Medium
CpILB432_gene_04570	No	1256.21	High	1401.1	High
CpILB432_gene_03579	No	1243.12	High	345.067	Medium
CpILB432_gene_03924	No	1236.5	High	1003.94	High
CpILB432_gene_06311	No	1232.45	High	681.473	Medium
CpILB432_gene_01755	No	1226.51	High	686.88	Medium
CpILB432_gene_00656	No	1220.94	High	1747.38	High
CpILB432_gene_03812	No	1206.24	High	585.623	Medium
CpILB432_gene_02565	No	1194.57	High	1530.14	High
CpILB432_gene_04502	No	1189.6	High	426.037	Medium
CpILB432_gene_07901	No	1183.74	High	766.337	Medium
CpILB432_gene_00441	No	1149.4	High	554.797	Medium
CpILB432_gene_08010	No	1142.41	High	530.957	Medium
CpILB432_gene_02440	No	1134.87	High	1025.72	High
CpILB432_gene_01226	No	1112.21	High	1122.34	High
CpILB432_gene_03327	No	1104.39	High	1178.51	High
CpILB432_gene_05737	No	1101.44	High	663.193	Medium
CpILB432_gene_07303	No	1097.46	High	1002.85	High
CpILB432_gene_07806	No	1089.94	High	422.52	Medium
CpILB432_gene_03094	No	1089.58	High	637.613	Medium
CpILB432_gene_07611	Yes	1088.29	High	764.607	Medium
CpILB432_gene_00038	No	1087.41	High	473.18	Medium
CpILB432_gene_01877	Yes	1073.25	High	600.923	Medium
CpILB432_gene_00888	No	1067.19	High	1069.82	High
CpILB432_gene_03091	No	1066.26	High	662.423	Medium
CpILB432_gene_05711	No	1066.25	High	382.667	Medium
CpILB432_gene_02645	No	1061.22	High	635.807	Medium
CpILB432_gene_03441	No	1060.91	High	1081.79	High
CpILB432_gene_02100	No	1054.51	High	552.127	Medium
CpILB432_gene_08029	No	1051.9	High	713.067	Medium
CpILB432_gene_03536	Yes	1040.68	High	44.81	Medium
CpILB432_gene_05404	No	1027.01	High	523.023	Medium
CpILB432_gene_04657	No	1013.5	High	574.19	Medium
CpILB432_gene_03358	No	1012.61	High	784.187	Medium
CpILB432_gene_04332	No	1011.79	High	914.97	Medium
CpILB432_gene_07360	No	1006.46	High	1736.82	High
CpILB432_gene_02552	No	1005.99	High	683.653	Medium
CpILB432_gene_04073	No	1000.15	High	696.257	Medium
CpILB432_gene_03766	No	942.14	Medium	1315.98	High
CpILB432_gene_06706	Yes	841.34	Medium	1084.82	High
CpILB432_gene_04241	No	785.257	Medium	1761.83	High
CpILB432_gene_05140	No	782.513	Medium	4027.76	High
CpILB432_gene_06566	No	761.853	Medium	1249.83	High
CpILB432_gene_06331	No	732.907	Medium	2159.19	High
CpILB432_gene_00167	Yes	693.463	Medium	1034.11	High
CpILB432_gene_06137	No	608.93	Medium	1347.17	High
CpILB432_gene_03994	No	564.597	Medium	1236.73	High
CpILB432_gene_06122	No	543.243	Medium	1654	High
CpILB432_gene_00641	No	437.307	Medium	1019.09	High
CpILB432_gene_05802	No	375.777	Medium	2818.68	High
CpILB432_gene_06821	No	354.583	Medium	1142.56	High
CpILB432_gene_04875	No	308.04	Medium	1870.59	High
CpILB432_gene_07758	No	214.66	Medium	1033.26	High
CpILB432_gene_00516	No	196.46	Medium	1016.2	High
CpILB432_gene_04049	Yes	65.14	Medium	1456.86	High

## Sheet: Table S5. Annotation DEG
Supplementary Table S5. Differential expressed genes during 1 and 4 dpi in Claviceps paspali ILB432
Gene ID	BLAST Accession	logFC	FDR
1 dpi UP REGULATED
CpILB432_gene_02158	CCE31305.1|related to major facilitator MirA [Claviceps purpurea 20.1]	-9.92374	7.13963e-06
CpILB432_gene_05184	XP_018140586.1|Rad4 transglutaminase-like domain-containing protein [Pochonia chlamydosporia 170]	-9.75032	0.000201989
CpILB432_gene_06873	CCE27092.1|uncharacterized protein CPUR_00564 [Claviceps purpurea 20.1]	-6.09586	0.000490197
CpILB432_gene_03624	CCE27096.1|uncharacterized protein CPUR_00568 [Claviceps purpurea 20.1]	-5.99176	0.000461898
CpILB432_gene_04049	CCE31699.1|uncharacterized protein CPUR_05553 [Claviceps purpurea 20.1]	-4.89987	5.7411e-05
CpILB432_gene_06757	EWZ78380.1|hypothetical protein FOWG_17350 [Fusarium oxysporum f. sp. lycopersici MN25]	-3.89281	1.29848e-08
CpILB432_gene_02058	CCE33483.1|probable SIT1-Transporter of the bacterial siderophore ferrioxamine B [Claviceps purpurea 20.1]	-3.67928	5.62069e-10
CpILB432_gene_04875	XP_007813912.1|extracellular serine-rich protein [Metarhizium acridum CQMa 102]	-2.98449	0.000548424
CpILB432_gene_05927	CCE30713.1|uncharacterized protein CPUR_04562 [Claviceps purpurea 20.1]	-2.93745	0.000461898
CpILB432_gene_03545	KDB16458.1|short-chain dehydrogenase/reductase 2 [Ustilaginoidea virens]	-2.87574	1.29848e-08
CpILB432_gene_03512	No Blast Hit	-2.84929	5.36045e-05
CpILB432_gene_05140	XP_018140533.1|allergen [Pochonia chlamydosporia 170]	-2.84409	5.54626e-05
CpILB432_gene_02054	XP_007819099.2|hypothetical protein MAA_02910 [Metarhizium robertsii ARSEF 23]	-2.83596	3.26777e-05
CpILB432_gene_06755	CCE32677.1|uncharacterized protein CPUR_06541 [Claviceps purpurea 20.1]	-2.74714	6.98725e-06
CpILB432_gene_00516	CCE29318.1|related to O-methylsterigmatocystin oxidoreductase [Claviceps purpurea 20.1]	-2.69941	5.35706e-05
CpILB432_gene_03325	KZZ93778.1|hypothetical protein AAL_05494 [Moelleriella libera RCEF 2490]	-2.6798	7.74429e-05
CpILB432_gene_07758	KHN97956.1|hypothetical protein MAM_04345 [Metarhizium album ARSEF 1941]	-2.35915	5.36045e-05
CpILB432_gene_02316	KZZ94274.1|NAD(P)-binding domain protein [Moelleriella libera RCEF 2490]	-2.3585	5.54626e-05
CpILB432_gene_00162	No Blast Hit	-2.26638	3.26777e-05
CpILB432_gene_08111	OAA32324.1|Thioredoxin-like protein [Moelleriella libera RCEF 2490]	-2.21037	0.000260036
CpILB432_gene_02137	RZR60711.1|hypothetical protein I1G_00000288 [Pochonia chlamydosporia 123]	-1.99335	0.000412944
4 dpi UP REGULATED
CpILB432_gene_03143	CCE31647.1|uncharacterized protein CPUR_05500 [Claviceps purpurea 20.1]	2.1235	5.36045e-05
CpILB432_gene_03342	No Blast Hit	2.2358	0.000387908
CpILB432_gene_02170	KFG81740.1|Amino-acid permease inda1 [Metarhizium anisopliae]	3.08327	5.05605e-06
